# Supplementary material for: Sedimentary DNA tracks decadal-centennial changes in fish abundance
Source: Commun Biol. 2020 Oct 8;3:558. doi: 10.1038/s42003-020-01282-9 (PMC7546629; doi:10.1038/s42003-020-01282-9)
Supplement: Supplementary file 3 — Supplementary Data 1 [file 42003_2020_1282_MOESM3_ESM.xlsx]

## Sheet: Fig2
Fig.2	Anchovy	Anchovy		sardine	sardine		Jack mackerel	Jack mackerel
year	DNA concentration (copies g-1 dry sediment)	error (1SD)	year	DNA concentration (copies g-1 dry sediment)	error (1SD)	year	DNA concentration (copies g-1 dry sediment)	error (1SD)
	7 year mean			7 year mean			7 year mean
2014	2817.35	3522.2	2014	3.15951	4.31791	2014	29.1017	93.7865
2007	1179.91	1467.38	2007	0.168915	0.505602	2007	25.8096	50.8861
2000	2174.94	1874.51	2000	0.15567	0.519032	2000	9.39289	18.1541
1993	1387.59	1139.09	1993	2.88394	4.49689	1993	14.3405	22.9587
1986	707.408	673.612	1986	10.1692	11.3811	1986	19.7595	23.4287
1979	347.894	256.344	1979	20.0779	21.9575	1979	10.5158	16.3453
1972	1044.08	792.638	1972	14.4324	21.0352	1972	35.1659	41.6079
1965	1576.99	1087.54	1965	2.04142	4.24737	1965	31.7212	31.226
1958	1407.81	1188.72	1958	0.00126825	0.00671093	1958	4.39705	7.05962
1951	908.039	620.617	1951	0	0	1951	0.246561	0.86726
1944	742.129	315.19	1944	0.413684	0.906802	1944	0	0
1937	774.814	478.087	1937	1.5164	2.34187	1937	0	0
1930	808.183	409.265	1930	1.86109	2.09391	1930	0	0
1923	894.528	357.304	1923	1.09539	1.42256	1923	0	0
1916	920.898	395.587	1916	1.02999	1.37165	1916	0	0
1909	893.504	512.489	1909	1.69855	3.03468	1909	0	0
1902	842.515	567.176	1902	1.45622	2.63053	1902	0	0
1895	825.723	554.353	1895	0.5093	1.01425	1895	0	0
1888	690.879	403.127	1888	0.72219	1.39385	1888	0	0
1881	513.936	230.319	1881	1.48389	2.63164	1881	0	0
1874	568.051	258.117	1874	0.821915	1.54703	1874	0	0
1867	632.639	364.501	1867	1.96467	4.97258	1867	0	0
1860	635.854	343.473	1860	20.0641	26.7438	1860	0	0
1853	636.041	324.619	1853	38.4014	42.4209	1853	0	0
1846	511.939	259.409	1846	37.0416	30.9511	1846	0	0
1839	424.776	291.782	1839	30.4827	30.2318	1839	0	0
1832	474.24	399.797	1832	14.3035	14.0361	1832	0	0
1825	505.768	444.166	1825	2.65472	2.31265	1825	0	0
1818	503.062	498.485	1818	1.83836	2.55829	1818	0.00351026	0.0185746
1811	573.659	549.212	1811	1.52263	2.75757	1811	2.24565	4.63906
1804	676.541	480.191	1804	0.446378	0.999733	1804	6.28072	11.2777
1797	639.394	413.021	1797	0	0	1797	5.10572	9.30074
1790	533.982	309.455	1790	0	0	1790	1.20976	2.96616
1783	627.57	369.367	1783	0	0	1783	0	0
1776	842.925	559.648	1776	0	0	1776	0	0
1769	1049.16	747.328	1769	0	0	1769	0	0
1762	1233.8	1035.14	1762	0.00541212	0.0131804	1762	0	0
1755	1052.1	904.526	1755	0.0224743	0.0409219	1755	0	0
1748	668.599	500.041	1748	0.0331019	0.0586822	1748	0.975169	2.71012
1741	550.964	295.521	1741	0.017913	0.0332283	1741	5.63688	10.3623
1734	637.707	340.827	1734	0.00232818	0.00719063	1734	9.49072	16.7984
1727	605.595	332.193	1727	0	0	1727	5.98131	10.9139
1720	453.106	225.191	1720	0.0200628	0.105152	1720	1.33436	3.35367
1713	344.728	166.822	1713	1.05723	2.08603	1713	0	0

## Sheet: Fig3, S.Table1
Core ID	Depth in core	Age	Wet density	Dry bulk density	Anchovy DNA	Anchovy DNA	Anchovy DNA	Anchovy DNA	Anchovy DNA	Anchovy DNA	Anchovy DNA	Anchovy DNA	Sardine DNA	Sardine DNA	Sardine DNA	Sardine DNA	Sardine DNA	Sardine DNA	Sardine DNA	Sardine DNA	Jack mackerel DNA	Jack mackerel DNA	Jack mackerel DNA	Jack mackerel DNA	Jack mackerel DNA	Jack mackerel DNA	Jack mackerel DNA	Jack mackerel DNA
	cm	CE	g cm-3	g cm-3	copies	mean copies	SD	mean copies g-1 wet sed.	SD	copies g-1 dry sed.	mean copies g-1 dry sed.	SD	copies	mean copies	SD	mean copies g-1 wet sed.	SD	copies g-1 dry sed.	mean copies g-1 dry sed.	SD	copies	mean copies	SD	mean copies g-1 wet sed.	SD	copies g-1 dry sed.	mean copies g-1 dry sed.	SD
BMC17 S1-7	1	2017.21	1.0252	0.1141	16.1434	16.9413	2.07626	282.354	34.6044	2417.5	2536.98	310.924	0	0	0	0	0	0	0	0	3.02333	2.89234	1.83413	48.2057	30.5688	452.749	433.133	274.664
					14.6925					2200.22			0					0			3.05598					457.638
					17.3249					2594.43			0					0			0.508427					76.1379
					19.6043					2935.78			0					0			4.98163					746.007
BMC17 S1-7	5	2015.15	1.07	0.1366	4.69009	6.37087	1.34683	106.181	22.4472	612.298	831.727	175.831	0	0	0	0	0	0	0	0	0	0	0	0	0	0	0	0
					5.93515					774.842			0					0			0					0
					7.1232					929.945			0					0			0					0
					7.73505					1009.82			0					0			0					0
BMC17 S1-7	9	2012.45	1.0507	0.1516	4.50078	5.09323	2.02174	84.8872	33.6957	519.895	588.331	233.536	0.312124	0.143417	0.166886	2.39028	2.78143	36.0542	16.5664	19.2774	0	0	0	0	0	0	0	0
					5.4336					627.648			0.261543					30.2114			0					0
					2.79403					322.745			0					0			0					0
					7.64452					883.037			0					0			0					0
BMC17 S1-7	13	2009.7	1.1056	0.1564	1.05791	1.00896	1.38942	16.8159	23.1571	124.64	118.873	163.698	0	0	0	0	0	0	0	0	0	0	0	0	0	0	0	0
					1.96271					231.241			0					0			0					0
					1.01521					119.609			0					0			0					0
					0					0			0					0			0					0
BMC17 S1-7	17	2006.64	1.0896	0.1478	4.12044	1.37277	1.94239	22.8795	32.3732	506.273	168.671	238.66	0	0	0	0	0	0	0	0	0	0	0	0	0	0	0	0
					0					0			0					0			0					0
					1.37064					168.409			0					0			0					0
					0					0			0					0			0					0
BMC17 S1-7	21	2003.61	1.1129	0.22	4.02456	6.2086	1.99175	103.477	33.1959	339.313	523.451	167.926	0	0	0	0	0	0	0	0	0	0	0	0	0	0	0	0
					5.15325					434.474			0					0			0					0
					8.44903					712.343			0					0			0					0
					7.20755					607.673			0					0			0					0
BMC17 S1-7	25	2000.06	1.1063	0.2262	3.97746	3.2489	0.807344	54.1483	13.4557	324.216	264.829	65.8094	0	0	0	0	0	0	0	0	0	0.502558	1.00512	8.37597	16.7519	0	40.9652	81.9305
					2.35559					192.012			0					0			2.01023					163.861
					3.88491					316.672			0					0			0					0
					2.77763					226.414			0					0			0					0
BMC17 S1-7	29	1996.27	1.1319	0.1994	5.30717	7.22784	2.39223	120.464	39.8706	502.105	683.817	226.327	0	0.035456	0.070912	0.590934	1.18187	0	3.35445	6.70891	2.32388	0.580969	1.16194	9.68282	19.3656	219.859	54.9648	109.93
					10.692					1011.55			0					0			0					0
					6.83568					646.716			0.141824					13.4178			0					0
					6.07654					574.894			0					0			0					0
BMC17 S1-7	33	1992.44	1.136	0.2829	2.41171	2.0557	0.649871	34.2616	10.8312	161.406	137.579	43.4932	0	0	0	0	0	0	0	0	2.12113	0.530283	1.06056	8.83804	17.6761	141.959	35.4896	70.9793
					1.37873					92.2729			0					0			0					0
					1.65472					110.743			0					0			0					0
					2.77763					185.895			0					0			0					0
BMC17 S1-7	37	1988.58	1.0813	0.2048	0	0.752515	1.64604	12.5419	27.434	0	66.2186	144.845	0	0.0653568	0.075471	1.08928	1.25785	0	5.75117	6.64119	0	0.568623	1.13725	9.47705	18.9541	0	50.0368	100.074
					0					0			0					0	5.75117		0					0
					0					0			0.129825					11.4241			0					0
					1.37064					120.611			0.131603					11.5806			2.27449					200.147
					0					0											0					0
					0					0											0					0
					0					0											0					0
					4.64948					409.137											0					0
BMC17 S1-7	41	1984.99	1.105	0.1869	0	2.5792	2.26933	37.8221	37.8221	0	223.614	223.614	0.0294814	0.0461035	0.073872	0.768391	1.2312	2.90502	4.54292	7.27914	0	0	0	0	0	0	0	0
					0					0			0					0			0					0
					3.68447					363.058			0					0			0					0
					2.71227					267.261			0.154932					15.2667			0					0
					4.33179					426.844
					3.2816					323.361
					6.62349					652.663
					0					0
BMC17 S1-10W	1	2016.89	0.7826	0.1746	12.6076	10.3794	1.93202	172.99	32.2003	941.839	775.386	144.33	0	0	0	0	0	0	0	0	0	0	0	0	0	0	0	0
					8.44903					631.177			0					0			0					0
					11.3402					847.157			0					0			0					0
					9.12091					681.369			0					0			0					0
BMC17 S1-10W	5	2013.03	0.7772	0.1692	4.69009	2.98064	2.05864	49.6773	34.3107	359.056	228.187	157.602	0	0.071429	0	1.19049	0	0	5.46835	10.9367	0	0	0	0	0	0	0	0
					3.39303					259.758			0.285717					21.8734			0					0
					0					0			0					0			0					0
					3.83944					293.934			0					0			0					0
BMC17 S1-10W	9	2008.93	0.7379	0.1299	3.47386	3.78655	1.03869	63.1092	17.3114	328.889	358.493	98.3379	0	0	0	0	0	0	0	0	0	0	0	0	0	0	0	0
					2.86059					270.828			0					0			0					0
					5.27602					499.509			0					0			0					0
					3.53574					334.748			0					0			0					0
BMC17 S1-10W	13	2005.12	0.769	0.161	2.24724	2.88359	1.2548	48.0598	20.9133	178.895	229.553	99.8904	0	0	0	0	0	0	0	0	0	0	0	0	0	0	0	0
					3.39303					270.107			0					0			0					0
					1.52383					121.307			0					0			0					0
					4.37025					347.901			0					0			0					0
BMC17 S1-10W	17	2000.58	0.7922	0.1842	0	4.70387	3.53759	78.3979	58.9599	0	337.171	253.572	0	0	0	0	0	0	0	0	0	0	0	0	0	0	0	0
					5.86569					420.449			0					0			0					0
					8.44903					605.621			0					0			0					0
					4.50078					322.613			0					0			0					0
BMC17 S1-10W	19	1999.78	0.7994	0.1914	9.4793	10.2485	3.97921	170.808	66.3201	659.853	713.395	276.992	0	0	0	0	0	0	0	0	0	0.889936	0	14.8323	0	0	61.9483	175.216
					10.546					734.105			0					0			0					0
					5.65156					393.404			0					0			0					0
					15.3171					1066.22			0					0			0					0
																					7.11949					495.587
																					0					0
																					0					0
																					0					0
BMC17 S1-10W	21	1998.23	0.7947	0.1867	5.71215	3.40432	2.27684	56.7386	37.9473	405.235	241.512	161.525	0	0	0	0	0	0	0	0	0	0	0	0	0	0	0	0
					0.388835					27.585			0					0			0					0
					3.09394					219.492			0					0			0					0
					4.42235					313.734			0					0			0					0
																					0					0
																					0					0
																					0					0
																					0					0
BMC17 S1-10W	25	1995.1	0.7808	0.1728	0	2.5358	2.93409	42.2634	48.9016	0	190.968	220.963	0	0.034505	0.097594	0.575077	1.62656	0	2.5985	5.19699	0	0	0	0	0	0	0	0
					5.30129					399.233			0					0			0					0
					0					0			0					0			0					0
					4.84192					364.638			0.138018					10.394			0					0
																					0					0
																					0					0
																					0					0
																					0					0
BMC17 S1-10W	29	1990.32	0.7895	0.1815	3.78881	2.27961	2.70639	37.9935	45.1064	274.68	165.267	196.207	0	0.21276	0	3.546	0	0	15.4246	19.5561	0	0.351209	0	5.85348	0	0	25.4618	72.017
					5.32963					386.386			0.289097					20.9589			0					0
					0					0			0.561944					40.7397			0					0
					0					0			0					0			0					0
																					2.80967					203.695
																					0					0
																					0					0
																					0					0
BMC17 S1-10W	33	1985.23	0.8142	0.2062	6.81102	5.42599	3.69545	90.4332	61.5908	448.233	357.084	243.197	0	0.15218	0	2.53634	0	0	10.015	11.5719	0	1.06979	0	17.8298	0	0	70.4026	199.129
					0					0			0.296582					19.518			0					0
					6.59659					434.121			0.31214					20.5419			0					0
					8.29636					545.983			0					0			0					0
																					0					0
																					0					0
																					8.5583					563.221
																					0					0
BMC17 S1-10W	41	1974.31	0.8493	0.2413	0	2.48504	3.42533	41.4173	57.0889	0	145.776	200.935	2.13682	1.68002	0.604781	28.0003	10.0797	125.349	98.5523	21.7539	0	0	0	0	0	0	0	0
					7.26104					425.943			1.79817					105.483			0					0
					2.67912					157.161			1.50355					88.2003			0					0
					0					0			1.28153					75.1766			0					0
																					0					0
																					0					0
																					0					0
																					0					0
BMC18-6W	1	2017.39	1.062	0.177	58.8715	46.1225	12.9419	1537.41	431.395	11774.3	9224.49	2588.37	0	0	0	0	0	0	0	0	0	0	0	0	0	0	0	0
					52.9361					10587.2			0					0			0					0
					29.1941					5838.82			0					0			0					0
					43.488					8697.6			0					0			0					0
BMC18-6W	5	2014.73	0.999	0.049	17.9057	14.9591	3.35896	498.637	111.965	12168.6	10166.1	2282.72	0	0	0	0	0	0	0	0	0	0	0	0	0	0	0	0
					14.0977					9580.66			0					0			0					0
					17.2519					11724.3			0					0			0					0
					10.5812					7190.88			0					0			0					0
BMC18-6W	9	2012.19	1.013	0.105	5.89783	8.26377	2.84126	275.459	94.7087	1896.67	2657.52	913.714	0	0	0	0	0	0	0	0	0	0	0	0	0	0	0	0
					9.77055					3142.09			0					0			0					0
					11.5201					3704.72			0					0			0					0
					5.86658					1886.62			0					0			0					0
BMC18-6W	13	2008.78	1.054	0.187	9.98044	7.57955	5.09128	252.652	169.709	1875.11	1424.04	956.544	0	0	0	0	0	0	0	0	0	0	0	0	0	0	0	0
					9.41381					1768.66			0					0			0					0
					0					0			0					0			0					0
					10.9239					2052.38			0					0			0					0
BMC18-6W	17	2005.68	1.05	0.158	18.6833	19.4731	5.7675	649.104	192.25	4138.7	4313.67	1277.61	0	0	0	0	0	0	0	0	0	0.765782	1.53157	25.5261	51.0522	0	169.635	339.271
					15.1059					3346.24			0					0			0					0
					16.2725					3604.66			0					0			0					0
					27.8309					6165.06			0					0			3.06313					678.541
BMC18-6W	21	2001.23	1.119	0.259	18.4858	26.8151	6.44167	893.835	214.722	2662.24	3861.78	927.699	0	0	0	0	0	0	0	0	0	0	0	0	0	0	0	0
					31.282					4505.09			0					0			0					0
					25.025					3603.98			0					0			0					0
					32.4675					4675.82			0					0			0					0
BMC18-6W	25	1996.45	1.036	0.196	19.5984	22.3126	4.30438	743.752	143.479	3453.06	3931.26	758.39	0	0	0	0	0	0	0	0	0	0	0	0	0	0	0	0
					28.5802					5035.55			0					0			0					0
					19.3913					3416.56			0					0			0					0
					21.6804					3819.88			0					0			0					0
BMC18-6W	29	1991.97	1.069	0.206	0.696653	4.21853	4.89994	140.618	163.332	120.505	729.711	847.58	0.303986	0.075996	0.151993	2.53322	5.06643	52.5827	13.1457	26.2913	0	0	0	0	0	0	0	0
					10.5251					1820.6			0					0			0					0
					5.65238					977.733			0					0			0					0
					0					0			0					0			0					0
BMC18-6W	33	1987.34	1.089	0.278	10.9822	2.75157	5.48707	91.7189	182.902	1434	359.287	716.477	0	0.094538	0.109205	3.15125	3.64018	0	12.3443	14.2595	0	0.19359	0.38718	6.45299	12.906	0	25.2781	50.5562
					0					0			0.185333					24.2			0.774359					101.112
					0					0			0					0			0					0
					0.024114					3.14873			0.192817					25.1772			0					0
BMC18-6W	37	1982.64	1.071	0.236	0.351018	1.57797	2.9266	52.5988	97.5533	53.0989	238.701	442.71	0	0	0	0	0	0	0	0	0	0	0	0	0	0	0	0
					5.96084					901.704			0					0			0					0
					0					0			0					0			0					0
					0					0			0					0			0					0
BMC18-6W	41	1977.49	1.104	0.248	0	0	0	0	0	0	0	0	0	0	0	0	0	0	0	0	0	0	0	0	0	0	0	0
					0					0			0					0			0					0
					0					0			0					0			0					0
					0					0			0					0			0					0
BMC18-6W	45	1971.64	1.104	0.255	0	0	0	0	0	0	0	0	0	0	0	0	0	0	0	0	0	0	0	0	0	0	0	0
					0					0			0					0			0					0
					0					0			0					0			0					0
					0					0			0					0			0					0
BG17-1W	1	2001.96	1.04	0.1778	4.28312	2.51073	1.80067	41.8455	30.0112	417.552	244.765	175.543	0	0	0	0	0	0	0	0	0	0	0	0	0	0	0	0
					2.81081					274.02			0					0			0					0
					2.94898					287.49			0					0			0					0
					0					0			0					0			0					0
																		0			0					0
																		0			0					0
																		0			0					0
																		0			0					0
BG17-1W	5	1998.35	1.083	0.1853	12.4414	5.8748	5.26313	97.9133	87.7188	1211.91	572.262	512.679	0	0	0	0	0	0	0	0	0	0	0	0	0	0	0	0
					0					0			0					0			0					0
					7.14582					696.072			0					0			0					0
					3.91197					381.064			0					0			0					0
																		0			0					0
																		0			0					0
																		0			0					0
																		0			0					0
BG17-1W	9	1994.75	1.037	0.1716	3.65001	8.6342	5.52029	143.903	92.0048	367.624	869.625	555.996	0	0	0	0	0	0	0	0	0	0	0	0	0	0	0	0
					4.23769					426.815			0					0			0					0
					12.0497					1213.63			0					0			0					0
					14.5994					1470.43			0					0			0					0
																		0			0					0
																		0			0					0
																		0			0					0
																		0			0					0
BG17-1W	13	1990.93	1.063	0.1639	0	0	0	0	0	0	0	0	0	0	0	0	0	0	0	0	0	1.14827	0	19.1378	0	0	124.121	351.068
					0					0			0					0			0					0
					0					0			0					0			0					0
					0					0			0					0			0					0
																		0			0					0
																		0			9.18614					992.97
																		0			0					0
																		0			0					0
BG17-1W	17	1985	1.063	0.1639	0	3.0719	1.55594	51.1983	25.9324	0	332.055	265.273	0	0.122824	0.172793	2.04706	2.87989	0	14.8737	18.6484	2.62461	1.16925	1.60039	19.4875	26.6732	283.706	126.389	172.994
					3.78779					409.439			0					0			3.24815					351.107
					2.06845					223.588			0.331817					35.8675			0					0
					2.25517					243.771			0					0			3.48124					376.303
					0					0			0.305831					33.0586			0					0
					3.51444					379.891			0.413287					44.674			0					0
					6.66209					720.135			0					0			0					0
					4.01244					433.722			0.300129					32.4422			0					0
					5.32737					575.859			0					0			0					0
					6.038					652.674			0					0			0					0
					0.125162					13.5294			0.300129					32.4422			3.82373					413.324
					0					0			0					0			0					0
BG17-1W	21	1979	1.079	0.2116	0	0.721654	1.49994	12.0276	24.999	0	61.3315	127.476	0	0.102492	0.159927	1.70821	2.66546	0	8.71056	12.1038	0	0.253216	1.01286	4.22027	16.8811	0	21.5202	86.0808
					0					0			0.107952					9.17456			0					0
					4.12466					350.544			0					0			0					0
					0					0			0.302017					25.6677			0					0
					0					0											0					0
					0					0											0					0
					3.15889					268.466											0					0
					3.86381					328.375											0					0
					0					0											0					0
					0					0											0					0
					0					0											0					0
					0					0											0					0
					0.3991					33.9184											0					0
					0					0											4.05146					344.323
					0					0											0					0
					0					0											0					0
BG17-1W	25	1972	1.085	0.2028	9.96354	5.68413	4.2816	94.7355	71.3599	888.432	506.844	381.783	0.330137	0.082534	0.165069	1.37557	2.75114	29.4378	7.35944	14.7189	0	1.5283	2.83365	25.4717	47.2275	0	136.276	252.672
					0.013726					1.22393			0					0			0					0
					5.0451					449.863			0					0			0					0
					7.71417					687.859			0					0			0					0
																					0					0
																					6.38712					569.529
																					5.8393					520.681
																					0					0
BG17-1W	29	1961	1.132	0.2846	25.974	17.5128	5.84278	291.88	97.3797	1721.87	1160.96	387.329	0	0	0	0	0	0	0	0	0	0	0	0	0	0	0	0
					14.9065					988.18			0					0			0					0
					12.7294					843.859			0					0			0					0
					16.4412					1089.92			0								0					0
																					0					0
																					0					0
																					0					0
																					0					0
BG17-1W	33	1953	1.117	0.2562	3.71934	6.69743	4.58132	111.624	76.3554	270.264	486.666	332.9	0	0	0	0	0	0	0	0	0	0	0	0	0	0	0	0
					4.42716					321.698			0					0			0					0
					5.12817					372.636			0					0			0					0
					13.515					982.065			0					0			0					0
																					0					0
																					0					0
																					0					0
																					0					0
BG17-1W	37	1939	1.133	0.2697	3.82943	4.49535	2.32725	74.9226	38.7876	268.121	314.747	162.945	0	0	0	0	0	0	0	0	0	0	0	0	0	0	0	0
					2.39533					167.712			0					0			0					0
					3.93289					275.365			0					0			0					0
					7.82378					547.79			0					0			0					0
																					0					0
																					0					0
																					0					0
																					0					0
BG17-1W	41	1926	1.14	0.28	10.6024	7.98631	5.79627	133.105	96.6045	721.339	543.354	394.353	0.23866	0.059665	0.11933	0.994415	1.98883	16.2374	4.05934	8.11869	0	0	0	0	0	0	0	0
					7.86561					535.142			0					0			0					0
					13.4773					916.936			0					0			0					0
					0					0			0					0			0					0
																					0					0
																					0					0
																					0					0
																					0					0
BG17-1W	45	1912	1.147	0.3002	7.03243	11.4406	4.08493	190.676	68.0822	447.824	728.533	260.127	0	0	0	0	0	0	0	0	0	0	0	0	0	0	0	0
					16.8599					1073.63			0					0			0					0
					11.5465					735.28			0					0			0					0
					10.3234					657.395			0					0			0					0
																					0					0
																					0					0
																					0					0
																					0					0
BG17-1W	49	1900	1.17	0.328	0	2.23246	2.62627	37.2076	43.7712	0	132.722	156.135	0	0	0	0	0	0	0	0	0	0	0	0	0	0	0	0
					3.8499					228.881			0					0			0					0
					0					0			0					0			0					0
					5.07993					302.008			0					0			0					0
																					0					0
																					0					0
																					0					0
																					0					0
BG17-1W	53	1887	0.607	0.3285	3.29836	4.05322	6.10872	67.5536	101.812	101.578	124.825	188.127	0	0	0	0	0	0	0	0	0	0	0	0	0	0	0	0
					0					0			0					0			0					0
					0					0			0					0			0					0
					12.9145					397.722			0					0			0					0
																					0					0
																					0					0
																					0					0
																					0					0
BG17-1W	57	1875	1.147	0.3205	4.79056	7.45392	4.43286	124.232	73.881	285.74	444.6	264.404	0	0	0	0	0	0	0	0	0	0	0	0	0	0	0	0
					13.7678					821.199			0					0			0					0
					3.9963					238.365			0					0			0					0
					7.26104					433.095			0					0			0					0
																					0					0
																					0					0
																					0					0
																					0					0
BG17-1W	61	1862	1.16	0.325	3.51444	1.50763	1.78793	25.1271	29.7989	209.064	89.6845	106.359	0	0	0	0	0	0	0	0	0	0	0	0	0	0	0	0
					0					0			0					0			0					0
					0					0			0					0			0					0
					2.51607					149.674			0					0			0					0
BG17-1W	65	1848.2	1.159	0.3447	2.21652	2.58595	0.900748	43.0993	15.0125	124.212	144.915	50.4771	0	0.00426	0.008521	0.071006	0.142012	0	0.238746	0.477492	0	0	0	0	0	0	0	0
					2.75905					154.615			0.0170414					0.954984			0					0
					3.74439					209.832			0					0			0					0
					1.62386					90.9995			0					0			0					0
BG17-1W	69	1834.34	1.16	0.3424	0	1.42343	0.98498	23.7238	16.4163	0	80.4421	55.664	0	0.229	0.219556	3.81666	3.65926	0	12.9414	12.4077	0	0	0	0	0	0	0	0
					1.55967					88.1413			0.173382					9.79833			0					0
					2.20379					124.542			0.215462					12.1764			0					0
					1.93027					109.085			0.527155					29.791			0					0
BG17-1W	73	1820.89	1.152	0.3373	0.205222	1.45916	1.08297	24.3194	18.0495	11.6818	83.0594	61.6453	0	0	0	0	0	0	0	0	0	0	0	0	0	0	0	0
					2.80715					159.791			0					0			0					0
					1.16256					66.1759			0					0			0					0
					1.66172					94.5894			0					0			0					0
BG17-1W	77	1807.5	1.16	0.3388	3.18652	3.36646	1.33654	56.1077	22.2757	182.306	192.601	76.4658	0	0	0	0	0	0	0	0	0	0	0	0	0	0	0	0
					1.82219					104.251			0					0			0					0
					3.37551					193.119			0					0			0					0
					5.08163					290.729			0					0			0					0
BG17-1W	81	1793.7	1.171	0.3435	0	1.15853	2.31705	19.3088	38.6176	0	65.8241	131.648	0	0	0	0	0	0	0	0	0	0	0	0	0	0	0	0
					4.63411					263.296			0					0			0					0
					0					0			0					0			0					0
					0					0			0					0			0					0
BG17-1W	85	1778.86	1.15	0.3643	1.96392	2.84283	2.29668	47.3805	38.2781	103.686	150.088	121.254	0	0	0	0	0	0	0	0	0	0	0	0	0	0	0	0
					0					0			0					0			0					0
					4.85271					256.2			0					0			0					0
					4.55469					240.466			0					0			0					0
BG17-1W	89	1764.01	1.174	0.3598	0	3.28437	2.92994	54.7395	48.8323	0	178.611	159.336	0	0	0	0	0	0	0	0	0	0	0	0	0	0	0	0
					2.00971					109.292			0					0			0					0
					6.77825					368.615			0					0			0					0
					4.34952					236.536			0					0			0					0
BG17-1W	93	1748.86	1.2	0.3751	6.81742	3.82779	2.52494	63.7965	42.0823	362.893	203.754	134.403	0	0.002839	0.005677	0.047311	0.094622	0	0.151102	0.302204	0	0	0	0	0	0	0	0
					1.75016					93.1615			0					0			0					0
					1.72017					91.565			0.0113546					0.604408			0					0
					5.02341					267.397			0					0			0					0
BG17-1W	97	1733.91	1.192	0.3732	8.93774	4.68221	3.73122	78.0368	62.1869	475.785	249.249	198.625	0	0	0	0	0	0	0	0	0	0.97861	1.95722	16.3102	32.6203	0	52.0946	104.189
					0					0			0					0			0					0
					5.8017					308.844			0					0			0					0
					3.98939					212.368			0					0			3.91444					208.379
BG17-1W	101	1718.28	1.19	0.3627	1.93027	1.78461	1.52291	29.7434	25.3818	105.729	97.7507	83.4162	0	0	0	0	0	0	0	0	0	0	0	0	0	0	0	0
					0					0			0					0			0					0
					1.50667					82.527			0					0			0					0
					3.70149					202.747			0					0			0					0
BG17-1W	105	1694.87	1.196	0.373	3.35612	2.65801	1.846	44.3001	30.7667	179.353	142.045	98.6515	0	0	0	0	0	0	0	0	0	0	0	0	0	0	0	0
					3.02549					161.684			0					0			0					0
					0					0			0					0			0					0
					4.25042					227.145			0					0			0					0
BG18-6W	1	2002	1.058	0.177	52.9362	33.23	13.7816	1107.67	459.388	10547.4	6620.97	2745.95	0	0	0	0	0	0	0	0	0	0	0	0	0	0	0	0
					31.0827					6193.12			0					0			0					0
					21.0819					4200.5			0					0			0					0
					27.8192					5542.88			0					0			0					0
BG18-6W	5	1995.06	1.074	0.181	8.63196	11.6301	4.94231	387.669	164.744	1707.32	2300.31	977.541	0	0	0	0	0	0	0	0	0	0	0	0	0	0	0	0
					18.9734					3752.74			0					0			0					0
					10.1382					2005.24			0					0			0					0
					8.77678					1735.96			0					0			0					0
BG18-6W	9	1988.42	1.073	0.176	3.65394	10.213	7.81879	340.432	260.626	742.553	2075.48	1588.93	0	0	0	0	0	0	0	0	0	0.010729	0.021457	0.357623	0.715247	0	2.18028	4.36057
					7.43147					1510.22			0					0			0.042915					8.72114
					21.5548					4380.36			0					0			0					0
					8.21166					1668.77			0					0			0					0
BG18-6W	13	1982.04	1.061	0.167	0	1.14866	2.27529	38.2887	75.843	0	243.259	481.853	0	0	0	0	0	0	0	0	0	0	0	0	0	0	0	0
					0.033127					7.0156			0					0			0					0
					4.56152					966.022			0					0			0					0
					0					0			0					0			0					0
BG18-6W	17	1974.42	1.102	0.22	10.776	7.0731	3.04998	235.77	101.666	1799.26	1180.99	509.255	0.290661	0.3248	0.238861	10.8267	7.96202	48.5317	54.2318	39.8825	0	0	0	0	0	0	0	0
					4.87544					814.05			0					0			0					0
					4.29154					716.558			0.49781					83.1192			0					0
					8.34944					1394.1			0.51073					85.2764			0					0
BG18-6W	21	1964.73	1.185	0.353	4.76847	8.34539	7.10763	278.18	236.921	533.582	933.832	795.329	0	0	0	0	0	0	0	0	0	0.205898	0.411238	6.86326	13.708	0	23.0396	46.0168
					16.2443					1817.7			0					0			0					0
					0.395252					44.2279			-								0.822755					92.0647
					11.9735					1339.81			0					0			0.000836					0.0935862
BG18-6W	25	1951.71	1.143	0.266	7.55615	3.64667	4.21627	121.556	140.542	1082.29	522.324	603.91	0	0	0	0	0	0	0	0	0	0	0	0	0	0	0	0
					0					0			0					0			0					0
					7.03052					1007			0					0			0					0
					0					0			0					0			0					0
BG18-6W	29	1938	1.132	0.274	4.10529	11.7195	5.85479	390.651	195.16	565.352	1613.93	806.28	0	0	0	0	0	0	0	0	0	0	0	0	0	0	0	0
					17.2662					2377.78			0					0			0					0
					15.1983					2093.01			0					0			0					0
					10.3083					1419.59			0					0			0					0
BG18-6W	33	1923	1.14	0.283	12.4475	9.63934	3.81677	321.312	127.225	1671.4	1294.33	512.499	0	0	0	0	0	0	0	0	0	0	0	0	0	0	0	0
					10.2513					1376.5			0					0			0					0
					4.08259					548.192			0					0			0					0
					11.776					1581.22			0					0			0					0
BG18-6W	37	1908	1.153	0.3	10.0821	8.07872	5.02493	269.291	167.498	1291.63	1034.97	643.75	0	0	0	0	0	0	0	0	0	0	0	0	0	0	0	0
					0.56056					71.814			0					0			0					0
					10.776					1380.52			0					0			0					0
					10.8962					1395.92			0					0			0					0
BG18-6W	41	1893.2	1.168	0.327	8.63196	13.5292	4.4603	450.973	148.677	1027.74	1610.81	531.053	0	0	0	0	0	0	0	0	0	0	0	0	0	0	0	0
					14.4583					1721.44			0					0			0					0
					19.185					2284.21			0					0			0					0
					11.8415					1409.87			0					0			0					0
BG18-6W	45	1880.8	1.165	0.321	0	6.26836	4.84214	208.945	161.405	0	758.322	585.783	0	0.056966	0.113932	1.89887	3.79774	0	6.89154	13.7831	0	0	0	0	0	0	0	0
					7.10894					860.012			0					0			0					0
					11.776					1424.61			0					0			0					0
					6.18853					748.664			0.227864					27.5662			0					0
BG18-6W	49	1867.8	1.174	0.337	6.61442	10.1591	4.83913	338.637	161.304	768.084	1179.7	561.933	0	0	0	0	0	0	0	0	0	0	0	0	0	0	0	0
					9.91578					1151.45			0					0			0					0
					17.0757					1982.88			0					0			0					0
					7.03052					816.403			0					0			0					0
BG18-6W	53	1854.63	1.177	0.354	4.19738	7.38833	2.46564	246.278	82.188	465.19	818.838	273.264	0	0	0	0	0	0	0	0	0	0	0	0	0	0	0	0
					10.1946					1129.85			0					0			0					0
					7.34949					814.534			0					0			0					0
					7.81183					865.774			0					0			0					0
BG18-6W	57	1840.86	1.157	0.352	0	4.35339	5.02999	145.113	167.666	0	476.977	551.108	1.03323	0.80984	0.414694	26.9947	13.8231	113.205	88.7296	45.4357	0	0	0	0	0	0	0	0
					8.92404					977.757			0.204355					22.39			0					0
					0					0			1.11578					122.25			0					0
					8.48952					930.149			0.885996					97.0736			0					0
BG18-6W	61	1827.81	1.189	0.352	4.36355	10.5495	14.5816	351.649	486.055	491.312	1187.81	1641.82	0	0.052751	0.105503	1.75838	3.51676	0	5.93953	11.8791	0	0	0	0	0	0	0	0
					32.1344					3618.16			0.211006					23.7581			0					0
					5.60055					630.593			0					0			0					0
					0.099336					11.1848			0					0			0					0
BG18-6W	65	1814.79	1.2	0.366	4.63805	1.83489	2.46227	61.1631	82.0756	506.891	200.535	269.1	0	0	0	0	0	0	0	0	0	0	0	0	0	0	0	0
					0.845017					92.3516			0					0			0					0
					-					-			0					0			0					0
					0.021613					2.36209			0					0			0					0
BG18-6W	69	1801.68	1.154	0.345	6.45539	5.85097	4.23939	195.032	141.313	719.76	652.369	472.681	0	0	0	0	0	0	0	0	1.11551	0.278878	0.557757	9.29595	18.5919	124.377	31.0943	62.1886
					10.1408					1130.68			0					0			0					0
					6.80768					759.039			0					0			0					0
					0					0			0					0			0					0
BG18-6W	73	1788.05	1.196	0.367	6.66451	5.34359	6.98998	178.12	233	723.956	580.466	759.312	0	0	0	0	0	0	0	0	0	0	0	0	0	0	0	0
					0					0			0					0			0					0
					0					0			0					0			0					0
					14.7098					1597.91			0					0			0					0
BG18-6W	77	1774.07	1.182	0.354	16.3592	12.7508	4.45781	425.026	148.594	1820.77	1419.16	496.152	0	0	0	0	0	0	0	0	0	0	0	0	0	0	0	0
					16.7106					1859.88			0					0			0					0
					7.89975					879.237			0					0			0					0
					10.0336					1116.74			0					0			0					0
BG18-6W	81	1759.57	1.2	0.392	38.2812	31.422	6.31405	1047.4	210.469	3906.25	3206.33	644.291	0	0	0	0	0	0	0	0	0	0	0	0	0	0	0	0
					31.954					3260.61			0					0			0					0
					22.9854					2345.44			0					0			0					0
					32.4675					3313.01			0					0			0					0
BG18-6W	85	1744.58	1.214	0.388	13.087	8.49667	5.80921	283.222	193.64	1364.92	886.165	605.875	0	0	0	0	0	0	0	0	0	0	0	0	0	0	0	0
					10.8661					1133.28			0					0			0					0
					0					0			0					0			0					0
					10.0336					1046.46			0					0			0					0
BG18-6W	89	1729.39	1.203	0.377	9.3143	11.3554	6.71985	378.513	223.995	990.726	1207.83	714.764	0	0	0	0	0	0	0	0	0	0	0	0	0	0	0	0
					9.71878					1033.75			0					0			0					0
					5.38843					573.146			0					0			0					0
					21.0001					2233.7			0					0			0					0
BG18-6W	93	1714.21	1.21	0.393	0	2.48189	4.96378	82.7296	165.459	0	254.715	509.429	0	0	0	0	0	0	0	0	0	0	0	0	0	0	0	0
					0					0			0					0			0					0
					0					0			0					0			0					0
					9.92755					1018.86			0					0			0					0
BG18-6W	97	1697.73	1.225	0.415	10.1408	8.99802	8.20925	299.934	273.642	997.791	885.347	807.737	0	0	0	0	0	0	0	0	0	0	0	0	0	0	0	0
					0					0			0					0			0					0
					19.5984					1928.36			0					0			0					0
					6.25283					615.238			0					0			0					0
BG18-6W	101	1682.36	1.219	0.393	14.6319	21.3327	4.89491	711.089	163.164	1512.83	2205.64	506.098	0	0	0	0	0	0	0	0	0	0	0	0	0	0	0	0
					25.6987					2657.06			0					0			0					0
					24.1113					2492.93			0					0			0					0
					20.8888					2159.75			0					0			0					0
BG18-8A	1	2002.65	1.107	0.151	20.2466	19.6683	5.13127	655.61	171.042	4947.68	4806.36	1253.93	0	0	0	0	0	0	0	0	0	0	0	0	0	0	0	0
					12.2409					2991.33			0					0			0					0
					23.2249					5675.49			0					0			0					0
					22.9608					5610.95			0					0			0					0
BG18-8A	5	1997.27	1.064	0.148	3.30462	3.79248	0.540027	126.416	18.0009	791.918	908.828	129.412	0	0	0	0	0	0	0	0	0	0	0	0	0	0	0	0
					4.13022					989.764			0					0			0					0
					3.3618					805.62			0					0			0					0
					4.37328					1048.01			0					0			0					0
BG18-8A	9	1990.79	1.116	0.171	16.2924	12.3221	4.45801	410.737	148.6	3544.3	2680.6	969.812	0	0	0	0	0	0	0	0	0	0	0	0	0	0	0	0
					7.83631					1704.74			0					0			0					0
					16.0153					3484.02			0					0			0					0
					9.14456					1989.34			0					0			0					0
BG18-8A	13	1984.22	1.094	0.103	1.95277	2.71389	2.29464	90.463	76.4881	691.368	960.84	812.408	0	0	0	0	0	0	0	0	0	0	0	0	0	0	0	0
					3.49909					1238.84			0					0			0					0
					0					0			0					0			0					0
					5.40371					1913.16			0					0			0					0
BG18-8A	17	1976.98	1.111	0.256	8.44103	2.84293	3.97957	94.7644	132.652	1221.09	411.263	575.69	0.229722	0.10594	0.123193	3.53133	4.10644	33.2319	15.3254	17.8213	0	0	0	0	0	0	0	0
					2.93069					423.958			0					0			0					0
					0					0			0.194038					28.0698			0					0
					0					0			0					0			0					0
BG18-8A	21	1969.12	1.111	0.209	5.92142	8.99918	3.91377	299.973	130.459	1049.23	1594.59	693.493	0	0	0	0	0	0	0	0	0	0	0	0	0	0	0	0
					12.3818					2193.96			0					0			0					0
					12.3818					2193.96			0					0			0					0
					5.3118					941.214			0					0			0					0
BG18-8A	25	1958.73	1.111	0.237	0	4.73878	4.5253	157.959	150.843	0	740.476	707.118	0	0	0	0	0	0	0	0	0	0	0	0	0	0	0	0
					3.22989					504.699			0					0			0					0
					4.93126					770.553			0					0			0					0
					10.794					1686.65			0					0			0					0
BG18-8A	29	1947.09	1.139	0.293	6.89798	6.27111	5.19936	209.037	173.312	893.834	812.604	673.728	0	0	0	0	0	0	0	0	0	0	0	0	0	0	0	0
					5.5259					716.041			0					0			0					0
					0					0			0					0			0					0
					12.6606					1640.54			0					0			0					0
BG18-8A	33	1934.27	1.14	0.299	5.9499	4.57199	3.065	152.399	102.167	756.174	581.055	389.532	0	0.05382	0.10764	1.794	3.588	0	6.84	13.68	0	0	0	0	0	0	0	0
					5.79486					736.471			0					0			0					0
					0					0			0					0			0					0
					6.54318					831.575			0.21528					27.36			0					0
BG18-8A	37	1921.14	1.146	0.313	15.4738	10.4093	5.07153	346.976	169.051	1888.5	1270.4	618.953	0	0	0	0	0	0	0	0	0	0	0	0	0	0	0	0
					14.0708					1717.27			0					0			0					0
					6.17394					753.497			0					0			0					0
					5.91856					722.329			0					0			0					0
BG18-8A	41	1906.44	1.194	0.362	18.615	15.5642	2.49674	518.806	83.2246	2046.63	1711.2	274.503	0	0.075483	0.150965	2.51608	5.03217	0	8.29891	16.5978	0	0	0	0	0	0	0	0
					16.0565					1765.33			0.30193					33.1956			0					0
					14.9913					1648.21			0					0			0					0
					12.5939					1384.63			0					0			0					0
BG18-8A	45	1891.55	1.16	0.338	6.54318	8.58641	3.87049	286.214	129.016	748.53	982.272	442.778	0	0	0	0	0	0	0	0	0	0	0	0	0	0	0	0
					4.6422					531.061			0					0			0					0
					9.6715					1106.4			0					0			0					0
					13.4888					1543.09			0					0			0					0
BG18-8A	49	1878.99	1.189	0.384	0	2.34247	4.68494	78.0823	156.165	0	241.771	483.541	0	0	0	0	0	0	0	0	0	0	0	0	0	0	0	0
					0					0			0					0			0					0
					0					0			0					0			0					0
					9.36988					967.082			0					0			0					0
BG18-8A	53	1866.41	1.195	0.353	10.8629	7.51659	5.9005	250.553	196.683	1225.8	848.189	665.826	0	0	0	0	0	0	0	0	0	0	0	0	0	0	0	0
					0					0			0					0			0					0
					13.3471					1506.11			0					0			0					0
					5.85639					660.848			0					0			0					0
BG18-8A	57	1853.64	1.198	0.376	12.9308	6.82151	5.50672	227.384	183.557	1373.33	724.483	584.844	0.582471	1.11888	0.564512	37.296	18.8171	61.8617	118.831	59.9544	0	0	0	0	0	0	0	0
					0					0			1.0746					114.129			0					0
					5.32537					565.585			0.91036					96.6854			0					0
					9.02986					959.022			1.90809					202.649			0					0
BG18-8A	61	1841	1.16	0.372	0.011401	7.76606	5.87772	258.869	195.924	1.18504	807.225	610.945	0.17113	0.429363	0.250092	14.3121	8.3364	17.7877	44.6291	25.9952	0	0	0	0	0	0	0	0
					7.70693					801.079			0.267464					27.801			0					0
					14.2202					1478.08			0.582471					60.5435			0					0
					9.12573					948.552			0.696385					72.3842			0					0
BG18-8A	65	1827.8	1.151	0.331	6.30574	6.24644	4.96006	208.215	165.335	730.907	724.034	574.927	0	0	0	0	0	0	0	0	0	0	0	0	0	0	0	0
					12.1369					1406.8			0					0			0					0
					6.54318					758.429			0					0			0					0
					0					0			0					0			0					0
BG18-8A	69	1814.25	1.123	0.325	20.4712	13.231	6.71252	441.032	223.751	2357.86	1523.94	773.145	0	0.070367	0.140734	2.34558	4.69115	0	8.10486	16.2097	0	0	0	0	0	0	0	0
					5.76434					663.934			0					0			0					0
					9.6715					1113.96			0.281469					32.4195			0					0
					17.0168					1959.99			0					0			0					0
BG18-8A	73	1801.14	1.158	0.36	23.2371	13.0516	9.77961	435.054	325.987	2491.54	1399.42	1048.59	0	0	0	0	0	0	0	0	0	0	0	0	0	0	0	0
					16.5734					1777.03			0					0			0					0
					0					0			0					0			0					0
					12.3959					1329.12			0					0			0					0
BG18-8A	77	1786.93	1.147	0.374	9.02986	7.58153	5.16714	252.718	172.238	923.106	775.045	528.227	0	0	0	0	0	0	0	0	0	0	0	0	0	0	0	0
					11.5735					1183.14			0					0			0					0
					0					0			0					0			0					0
					9.7227					993.934			0					0			0					0
BG18-8A	81	1773.49	1.152	0.295	16.227	12.1205	9.5344	404.018	317.813	2112.26	1577.72	1241.09	0	0	0	0	0	0	0	0	0	0	0	0	0	0	0	0
					22.3939					2915			0					0			0					0
					9.77418					1272.3			0					0			0					0
					0.087069					11.3337			0					0			0					0
BG18-8A	85	1759.86	1.172	0.383	0	9.21624	6.50134	307.208	216.711	0	940.073	663.148	0	0	0	0	0	0	0	0	0	0	0	0	0	0	0	0
					12.795					1305.11			0					0			0					0
					14.6006					1489.29			0					0			0					0
					9.46936					965.891			0					0			0					0
BG18-8A	89	1745.67	1.179	0.35	8.93499	5.26471	3.76317	175.49	125.439	1003.27	591.152	422.55	0	0	0	0	0	0	0	0	0	0	0	0	0	0	0	0
					0					0			0					0			0					0
					5.9499					668.089			0					0			0					0
					6.17394					693.246			0					0			0					0
BG18-8A	93	1731.93	1.166	0.407	8.84113	8.0515	5.99899	268.383	199.966	844.288	768.882	572.876	0	0	0	0	0	0	0	0	0	0	0	0	0	0	0	0
					8.84113					844.288			0					0			0					0
					14.5237					1386.95			0					0			0					0
					0					0			0					0			0					0
BG18-8A	97	1717.61	1.118	0.393	4.40343	4.68829	3.63658	156.276	121.219	417.56	444.572	344.843	0	0	0	0	0	0	0	0	0	0	0	0	0	0	0	0
					0					0			0					0			0					0
					8.79456					833.954			0					0			0					0
					5.55516					526.774			0					0			0					0
BG18-8A	101	1702.62	1.169	0.39	6.64766	5.86728	0.857315	195.576	28.5772	664.198	586.227	85.6582	0.25254	0.137661	0.160042	4.58869	5.33472	25.2325	13.7543	15.9905	0	0	0	0	0	0	0	0
					5.67375					566.89			0					0			0					0
					4.7413					473.725			0					0			0					0
					6.40643					640.095			0.298102					29.7848			0					0
BG18-8A	105	1688.46	1.195	0.373	14.4583	8.90201	5.9598	296.733	198.66	1544.03	950.661	636.458	0	0	0	0	0	0	0	0	0	0	0	0	0	0	0	0
					1.5212					162.452			0					0			0					0
					6.6882					714.245			0					0			0					0
					12.9403					1381.92			0					0			0					0
BG18-8A	109	1674.27	1.152	0.399	0	4.29809	3.0639	143.27	102.13	0	413.651	294.872	0	0	0	0	0	0	0	0	0	0	0	0	0	0	0	0
					4.58689					441.445			0					0			0					0
					7.18824					691.8			0					0			0					0
					5.41725					521.359			0					0			0					0
BG18-8W	1	2002.65	1.107	0.151	2.94465	5.90014	4.92992	196.671	164.331	719.586	1441.82	1204.73	0	0	0	0	0	0	0	0	0	0	0	0	0	0	0	0
					13.2762					3244.32			0					0			0					0
					3.68984					901.689			0					0			0					0
					3.68984					901.689			0					0			0					0
BG18-8W	5	1997.27	1.064	0.148	10.374	13.8338	6.01691	461.125	200.564	2486.03	3315.12	1441.89	0	0	0	0	0	0	0	0	0	0	0	0	0	0	0	0
					22.4107					5370.48			0					0			0					0
					9.04094					2166.57			0					0			0					0
					13.5094					3237.38			0					0			0					0
BG18-8W	9	1990.79	1.116	0.171	6.571	12.0765	4.24545	402.55	141.515	1429.48	2627.17	923.571	0	0	0	0	0	0	0	0	0	0	0	0	0	0	0	0
					15.2476					3317.02			0					0			0					0
					10.9006					2371.36			0					0			0					0
					15.5869					3390.82			0					0			0					0
BG18-8W	13	1984.22	1.094	0.103	0	1.35502	2.71003	45.1672	90.3345	0	479.737	959.475	0.214656	0.128809	0.152817	4.29364	5.09389	75.9978	45.6043	54.1041	0	0	0	0	0	0	0	0
					0					0			0.300581					106.419			0					0
					5.42007					1918.95			0					0			0					0
					0					0			0					0			0					0
BG18-8W	17	1976.98	1.111	0.256	0	2.4287	2.82214	80.9566	94.0712	0	351.339	408.254	0	0.050682	0.101364	1.6894	3.37879	0	7.33171	14.6634	0	0	0	0	0	0	0	0
					5.24407					758.615			0.202727					29.3269			0					0
					4.47072					646.741			0					0			0					0
					0					0			0					0			0					0
BG18-8W	21	1969.12	1.111	0.209	12.0354	17.7441	7.15554	591.47	238.518	2132.58	3144.13	1267.91	0	0	0	0	0	0	0	0	0	0.684686	0	22.8229	0	0	121.322	242.643
					14.1173					2501.48			0					0			0					0
					16.7425					2966.65			0					0			2.73875					485.286
					28.0813					4975.82			0					0			0					0
BG18-8W	25	1958.73	1.111	0.237	15.1639	24.0399	6.03908	801.328	201.303	2369.5	3756.44	943.66	0	0	0	0	0	0	0	0	0	0	0	0	0	0	0	0
					27.774					4339.94			0					0			0					0
					27.9273					4363.88			0					0			0					0
					25.2942					3952.44			0					0			0					0
BG18-8W	29	1947.09	1.139	0.293	9.09081	6.62967	4.56432	220.989	152.144	1177.98	859.066	591.441	0	0	0	0	0	0	0	0	0	0	0	0	0	0	0	0
					7.33531					950.503			0					0			0					0
					10.0925					1307.78			0					0			0					0
					0					0			0					0			0					0
BG18-8W	33	1934.27	1.14	0.299	0	4.62269	3.12687	154.09	104.229	0	587.499	397.395	0	0	0	0	0	0	0	0	0	0	0	0	0	0	0	0
					6.60725					839.718			0					0			0					0
					6.46344					821.44			0					0			0					0
					5.42007					688.838			0					0			0					0
BG18-8W	37	1921.14	1.146	0.313	9.49987	5.6156	4.00508	187.187	133.502	1159.41	685.354	488.798	0	0	0	0	0	0	0	0	0	0	0	0	0	0	0	0
					6.46344					788.829			0					0			0					0
					0					0			0					0			0					0
					6.4991					793.18			0					0			0					0
BG18-8W	41	1906.44	1.194	0.362	0	3.03617	3.51182	101.206	117.061	0	333.811	386.106	0	0	0	0	0	0	0	0	0	0	0	0	0	0	0	0
					5.82192					640.089			0					0			0					0
					0					0			0					0			0					0
					6.32275					695.154			0					0			0					0
BG18-8W	45	1891.55	1.16	0.338	12.5079	4.73397	6.00346	157.799	200.115	1430.88	541.559	686.787	0	0	0	0	0	0	0	0	0	0	0	0	0	0	0	0
					0					0			0					0			0					0
					6.42798					735.35			0					0			0					0
					0					0			0					0			0					0
BG18-8W	49	1878.99	1.189	0.384	9.04094	5.38759	2.92368	179.586	97.4561	933.131	556.063	301.759	0	0	0	0	0	0	0	0	0	0	0	0	0	0	0	0
					4.62076					476.917			0					0			0					0
					5.88633					607.539			0					0			0					0
					2.00232					206.663			0					0			0					0
BG18-8W	53	1866.41	1.195	0.353	0	3.38814	3.73054	112.938	124.351	0	382.326	420.963	0	0	0	0	0	0	0	0	0	0	0	0	0	0	0	0
					0.365786					41.2762			0					0			0					0
					7.13628					805.274			0					0			0					0
					6.0505					682.753			0					0			0					0
BG18-8W	57	1853.64	1.198	0.376	15.6728	9.69782	6.02488	323.261	200.829	1664.54	1029.96	639.877	0.228734	0.385768	0.319969	12.8589	10.6656	24.2929	40.9708	33.9825	0	0	0	0	0	0	0	0
					1.34742					143.103			0.846558					89.9093			0					0
					10.3171					1095.73			0.124303					13.2016			0					0
					11.454					1216.47			0.343477					36.4793			0					0
BG18-8W	61	1841	1.16	0.372	0	2.41449	4.82898	80.483	160.966	0	250.969	501.937	0	0	0	0	0	0	0	0	0	0	0	0	0	0	0	0
					9.65796					1003.87			0					0			0					0
					0					0			0					0			0					0
					0					0			0					0			0					0
BG18-8W	65	1827.8	1.151	0.331	0	0.511719	1.02344	17.0573	34.1146	0	59.314	118.628	0	0	0	0	0	0	0	0	0	0	0	0	0	0	0	0
					2.04688					237.256			0					0			0					0
					0					0			0					0			0					0
					0					0			0					0			0					0
BG18-8W	69	1814.25	1.123	0.325	0	1.93755	3.87509	64.5849	129.17	0	223.166	446.331	0	0	0	0	0	0	0	0	0	0	0	0	0	0	0	0
					0					0			0					0			0					0
					0					0			0					0			0					0
					7.75018					892.662			0					0			0					0
BG18-8W	73	1801.14	1.158	0.36	5.04595	6.37714	3.30808	212.571	110.269	541.038	683.771	354.699	0	0	0	0	0	0	0	0	0	0	0	0	0	0	0	0
					2.55073					273.495			0					0			0					0
					10.2042					1094.12			0					0			0					0
					7.70766					826.432			0					0			0					0
BG18-8W	77	1786.93	1.147	0.374	9.29309	5.03348	5.8464	167.782	194.88	950.016	514.563	597.667	0	0	0	0	0	0	0	0	0	0	0	0	0	0	0	0
					10.8408					1108.24			0					0			0					0
					0					0			0					0			0					0
					0					0			0					0			0					0
BG18-8W	81	1773.49	1.152	0.295	2.9644	3.85338	0.994637	128.446	33.1546	385.875	501.592	129.471	0	0	0	0	0	0	0	0	0	0	0	0	0	0	0	0
					5.22146					679.674			0					0			0					0
					3.30462					430.16			0					0			0					0
					3.92304					510.66			0					0			0					0
BG18-8W	85	1759.86	1.172	0.383	10.3704	9.18359	3.13345	306.12	104.448	1057.8	936.742	319.617	0	0	0	0	0	0	0	0	0	0	0	0	0	0	0	0
					5.3729					548.045			0					0			0					0
					8.25015					841.53			0					0			0					0
					12.7409					1299.59			0					0			0					0
BG18-8W	89	1745.67	1.179	0.35	2.76781	2.96404	2.29175	98.8015	76.3918	310.786	332.82	257.331	0	0	0	0	0	0	0	0	0	0	0	0	0	0	0	0
					0					0			0					0			0					0
					3.55963					399.696			0					0			0					0
					5.52873					620.797			0					0			0					0
BG18-8W	93	1731.93	1.166	0.407	3.4593	5.65689	4.87289	188.563	162.43	330.348	540.208	465.339	0	0	0	0	0	0	0	0	0	0	0	0	0	0	0	0
					8.25015					787.852			0					0			0					0
					0					0			0					0			0					0
					10.9181					1042.63			0					0			0					0
BG18-8W	97	1717.61	1.118	0.393	4.93126	6.45508	1.1904	215.169	39.6799	467.612	612.11	112.881	0	0	0	0	0	0	0	0	0	0	0	0	0	0	0	0
					6.45174					611.793			0					0			0					0
					6.60101					625.948			0					0			0					0
					7.83631					743.087			0					0			0					0
BG18-8W	101	1702.62	1.169	0.39	0	1.29451	1.54151	43.1503	51.3835	0	129.34	154.019	0	0	0	0	0	0	0	0	0	0	0	0	0	0	0	0
					3.05038					304.777			0					0			0					0
					0					0			0					0			0					0
					2.12765					212.584			0					0			0					0
BG18-8W	105	1688.46	1.195	0.373	12.7409	10.8803	1.44218	362.677	48.0728	1360.62	1161.93	154.013	0	0	0	0	0	0	0	0	0	0	0	0	0	0	0	0
					9.24974					987.796			0					0			0					0
					10.5499					1126.64			0					0			0					0
					10.9807					1172.65			0					0			0					0
BG18-8W	109	1674.27	1.152	0.399	7.06986	3.08784	3.63951	102.928	121.317	680.407	297.176	350.269	0	0	0	0	0	0	0	0	0	0	0	0	0	0	0	0
					5.28151					508.296			0					0			0					0
					0					0			0					0			0					0
					0					0			0					0			0					0
LBHR18-1	0-5				0	0	0	0	0	0	0	0	0	0	0	0	0	0	0	0	0	0	0	0	0	0	0	0
					0					0			0					0			0					0
					0					0			0					0			0					0
					0					0			0					0			0					0
	20-25				0	0	0	0	0	0	0	0	0	0	0	0	0	0	0	0	0	0	0	0	0	0	0	0
					0					0			0					0			0					0
					0					0			0					0			0					0
					0					0			0					0			0					0
					0	0	0	0	0	0	0	0	0	0	0	0	0	0	0	0	0	0	0	0	0	0	0	0
blanｋ①					0					0			0					0			0					0
					0					0			0					0			0					0
					0					0			0					0			0					0
					0	0	0	0	0	0	0	0	0	0	0	0	0	0	0	0	0	0	0	0	0	0	0	0
blank②					0					0			0					0			0					0
					0					0			0					0			0					0
					0					0			0					0			0					0

## Sheet: Fig4a, d, g
Fig.4a	Anchovy	Anchovy	Anchovy	Anchovy	Anchovy	Anchovy	Anchovy	Anchovy	Anchovy	Fig.4d	Sardine	Sardine	Sardine	Sardine	Sardine	Sardine	Sardine	Sardine	Sardine	Fig.4g	Jack mackerel	Jack mackerel	Jack mackerel	Jack mackerel	Jack mackerel	Jack mackerel	Jack mackerel	Jack mackerel	Jack mackerel
year	DNA concentration (copies g-1 dry sediment)	DNA concentration (copies g-1 dry sediment)	DNA concentration (copies g-1 dry sediment)	DNA concentration (copies g-1 dry sediment)	DNA concentration (copies g-1 dry sediment)	DNA concentration (copies g-1 dry sediment)	DNA concentration (copies g-1 dry sediment)	DNA concentration (copies g-1 dry sediment)		year	DNA concentration (copies g-1 dry sediment)	DNA concentration (copies g-1 dry sediment)	DNA concentration (copies g-1 dry sediment)	DNA concentration (copies g-1 dry sediment)	DNA concentration (copies g-1 dry sediment)	DNA concentration (copies g-1 dry sediment)	DNA concentration (copies g-1 dry sediment)	DNA concentration (copies g-1 dry sediment)		year	DNA concentration (copies g-1 dry sediment)	DNA concentration (copies g-1 dry sediment)	DNA concentration (copies g-1 dry sediment)	DNA concentration (copies g-1 dry sediment)	DNA concentration (copies g-1 dry sediment)	DNA concentration (copies g-1 dry sediment)	DNA concentration (copies g-1 dry sediment)	DNA concentration (copies g-1 dry sediment)
Core ID	BG17-1W	BG18-6W	BG18-8W	BG18-8A	BMC17 S1-7	BMC17 S1-10	BMC18-6	7 yr mean	error (1SD)	year	BG17-1	BG18-6	BG18-8W	BG18-8A	S1-7	S1-10	BMC18-6	7 year mean	error (1SD)		BG17-1	BG18-6	BG18-8W	BG18-8A	S1-7	S1-10	BMC18-6	7 year mean	error (1SD)
2018										2018										2018
2017					2365.18		9363.5			2017					0		0			2017					389.496		0
2016					1537.98	648.715	9717.84			2016					0	1.26587	0			2016					179.388	0	0
2015					864.614	507.008	9980.91			2015					1.28521	2.68199	0			2015					13.1494	0	0	29.1017	93.7865
2014					728.068	365.302	7996.13	2817.35	3522.2	2014					7.05539	4.09811	0	3.15951	4.31791	2014					0	0	0
2013					637.632	248.182	5043.53			2013					13.2108	5.12457	0			2013					0	0	0
2012					510.614	260.989	2711.19			2012					13.8144	4.0918	0			2012					0	0	0
2011					340.014	292.762	2226.93			2011					7.80371	2.75846	0			2011					0	0	0
2010					173.235	324.534	1865.66			2010					1.9064	1.42511	0			2010					0	0	0
2009					130.31	350.211	1554.24			2009					0	0.215707	0			2009					0	0	2.1094
2008					146.547	327.014	2149.22			2008					0	0	0			2008					0	0	42.5718	25.8096	50.8861
2007					163.738	293.209	3081.82	1179.91	1467.38	2007					0	0	0	0.168915	0.505602	2007					0	0	97.32
2006					243.4	259.404	3997.83			2006					0	0	0			2006					0	0	150.578
2005					360.633	236.552	4244.69			2005					0	0	0			2005					0	0	143.741
2004					476.692	256.076	4143.12			2004					0	0	0			2004					0.0713297	0	105.611
2003					478.911	279.822	4041.54			2003					0	0	0			2003					7.05507	0	67.482
2002		6618.05	1667.03	4337.8	406.034	303.568	3939.97			2002		0	0	0	0	0	0			2002		0	0	0	18.5987	0	29.3527
2001	247.846	5996.29	2015.4	3612.99	333.157	328.908	3869.36			2001	0	0	0	0	0	0	0			2001	0	0	0	0	30.1422	0.276648	1.38794	9.39289	18.1541
2000	313.184	5374.52	2363.77	2888.18	289.276	580.122	3879.68	2174.94	1874.51	2000	0	0	0	0	0.139869	0	0	0.15567	0.519032	2000	0	0	0	0	40.4438	40.3957	0
1999	378.521	4752.76	2712.14	2163.36	382.184	476.991	3894.23			1999	0	0	0	0	0.939556	0	0			1999	0	0	0	0	44.8864	30.9135	0
1998	443.384	4130.99	3060.51	1438.55	492.644	248.741	3908.78			1998	0	0	0	0	1.82391	0.218692	0			1998	0	0	0	0	48.5772	1.50758	0
1997	507.433	3509.23	3274.43	1009.02	603.104	221.687	3923.33			1997	0	0	0	0	2.70826	1.0192	0			1997	0	0	0	0	52.268	0	0
1996	571.467	2887.47	3180.37	1255.86	638.647	205.505	3606.21			1996	0	0	0	0	3.07158	1.85114	1.3346			1996	0	0	0	0	53.3609	0	0
1995	627.948	2356.46	3074.2	1529.29	502.672	191.28	2893.46			1995	0	0	0	0	2.24204	3.01754	4.26125			1995	0.758576	0.0506968	0	0	48.5064	0.962896	0
1994	522.97	2264.56	2968.04	1802.72	359.959	185.052	2179.95			1994	0	0	0	0	1.36564	5.5507	7.19094			1994	17.731	0.346666	0	0	43.4182	5.86059	0	14.3405	22.9587
1993	352.832	2230.7	2861.87	2076.15	217.246	179.682	1466.44	1387.59	1139.09	1993	0	0	0	0	0.489236	8.23045	10.1206	2.88394	4.49689	1993	41.2469	0.675054	0	0	38.33	11.1803	0
1992	182.694	2196.84	2755.7	2349.58	129.632	174.313	822.136			1992	0	0	0	0	0.661449	10.9102	12.7113			1992	64.7628	1.00344	0	0	37.1676	16.5	0.597366
1991	29.2417	2162.97	2640.28	2600.59	110.956	168.943	652.196			1991	0.210139	0	0.290812	0	2.14565	13.59	12.978			1991	85.1875	1.33183	0	0	40.9169	21.8197	5.28969
1990	12.5737	2129.11	2368.97	2473.82	92.4903	177.902	572.073			1990	2.14297	0	5.48334	0	3.63386	15.0252	12.8046			1990	80.2709	1.66022	0	0	44.6812	28.3101	10.7573
1989	26.1493	2095.24	2041.87	2211.86	74.2105	214.905	491.951			1989	4.45668	0	12.4299	0	5.11662	14.0247	12.6313			1989	69.7514	1.9886	0	0	48.3927	37.0916	16.225
1988	39.7249	1954.95	1714.76	1949.9	91.5142	252.643	411.828			1988	6.7704	0	19.3765	0	5.55699	12.9604	12.458			1988	59.2318	2.03557	0	0	41.9952	45.9331	21.6927
1987	53.3005	1668.44	1387.66	1687.95	135.333	290.38	351.125			1987	9.08412	0	26.3231	0	5.22061	11.8962	11.4113			1987	48.7122	1.69592	0	0	28.0649	54.7747	23.297	19.7595	23.4287
1986	66.8761	1381.05	1060.56	1425.99	179.152	328.118	324.834	707.408	673.612	1986	11.3978	0	33.2697	0	4.88423	10.8319	8.81735	10.1692	11.3811	1986	38.1926	1.35393	0	0	14.1346	63.6162	18.0558
1985	75.9993	1093.65	733.453	1164.03	222.971	350.545	299.204			1985	12.9836	0	40.2163	0	4.54786	12.2269	6.19363			1985	29.6363	1.01194	0	0	0.204288	68.3576	12.683
1984	71.6782	806.255	487.512	950.882		333.246	273.574			1984	12.371	0	43.9539	0.555209		20.0028	3.56991			1984	27.0082	0.669948	0	0		62.4605	7.3103
1983	66.4414	518.859	458.029	867.921		313.905	247.742			1983	11.6088	0	39.1334	2.59113		28.1069	0.971671			1983	24.7839	0.327956	0	0		56.0163	1.98975
1982	61.2046	291.533	440.298	792.029		294.563	209.043			1982	10.8465	1.04127	33.8483	4.70745		36.2111	0			1982	22.5596	0.036019	0	0		49.5722	0
1981	55.9678	371.322	422.567	716.136		275.221	162.657			1981	10.0843	7.40624	28.5631	6.82376		44.3152	0			1981	20.3353	0	0	0		43.128	0
1980	50.7311	494.336	404.836	640.244		255.88	116.271			1980	9.32204	14.5205	23.278	8.94008		52.4193	0			1980	18.111	0	0	0		36.6838	0	10.5158	16.3453
1979	58.7493	617.35	387.105	564.352		236.538	69.8848	347.894	256.344	1979	8.69644	21.6347	17.9928	11.0564		60.5234	0	20.0779	21.9575	1979	19.5111	0	0	0		30.2396	0
1978	105.47	740.365	369.375	488.459		217.196	23.4988			1978	8.46984	28.749	12.7077	13.1727		68.6275	0			1978	31.4941	0	0	0		23.7954	0
1977	154.677	863.379	395.108	438.953		197.854	0.00100784			1977	8.26888	35.8633	7.92988	14.8152		76.7316	0			1977	44.1569	0	1.79836	0		17.3513	0
1976	203.884	986.393	700.417	559.17		178.513	0			1976	8.06791	42.9775	6.4153	13.4099		84.8357	0			1976	56.8197	0	15.1643	0		10.9071	0
1975	253.091	1109.41	1055.6	709.664			0			1975	7.86694	50.0918	5.48287	11.4608		92.9398	0			1975	69.4825	0	30.5938	0		4.46291	0
1974	302.298	1169.82	1410.78	860.157			0			1974	7.66598	51.8479	4.55043	9.51173			0			1974	82.1453	1.00265	46.0233	0			0
1973	351.505	1144.8	1765.97	1010.65			0			1973	7.46501	46.2902	3.618	7.56267			0			1973	94.8081	3.37389	61.4528	0			0	35.1659	41.6079
1972	399.689	1119.28	2121.15	1161.15			0	1044.08	792.638	1972	7.05027	40.6898	2.68556	5.6136			0	14.4324	21.0352	1972	97.1926	5.75311	76.8823	0			0
1971	446.742	1093.75	2476.33	1311.64						1971	6.39943	35.0895	1.75313	3.66454						1971	88.2247	8.13234	92.3118	0
1970	493.794	1068.23	2831.51	1462.13						1970	5.74844	29.4891	0.820689	1.71548						1970	79.25	10.5116	107.741	0
1969	540.846	1042.71	3129.79	1567.92						1969	5.09745	23.8888	0.0673772	0.140838						1969	70.2752	12.8908	117.963	0
1968	587.898	1017.18	3210.15	1502.51						1968	4.44646	18.2884	0	0						1968	61.3004	15.27	108.241	0
1967	634.95	991.658	3269.1	1420.28						1967	3.79547	12.6881	0	0						1967	52.3256	17.6492	96.5611	0
1966	682.003	966.134	3328.05	1338.04						1966	3.14448	7.0877	0	0						1966	43.3509	20.0285	84.8808	0				31.7212	31.226
1965	729.055	940.444	3387	1255.81				1576.99	1087.54	1965	2.49349	1.64122	0	0				2.04142	4.24737	1965	34.3761	22.2937	73.2005	0
1964	776.107	910.636	3445.95	1173.58						1964	1.8425	0	0	0						1964	25.4013	21.7408	61.5201	0
1963	823.159	879.051	3504.9	1091.35						1963	1.19151	0	0	0						1963	16.4265	19.9725	49.8398	0
1962	870.212	847.466	3563.85	1009.12						1962	0.540517	0	0	0						1962	7.45176	18.2041	38.1595	0
1961	892.748	815.881	3622.8	926.891						1961	0.0355109	0	0	0						1961	0.489565	16.4357	26.4791	0
1960	836.44	784.297	3681.75	844.66						1960	0	0	0	0						1960	0	14.6674	14.7988	0
1959	774.169	752.712	3732.34	764.83						1959	0	0	0	0						1959	0	12.899	3.43555	0				4.39705	7.05962
1958	711.898	721.127	3574.03	745.017				1407.81	1188.72	1958	0	0	0	0				0.00126825	0.00671093	1958	0	11.1306	0	0
1957	649.627	689.542	3325.18	751.212						1957	0	0	0	0						1957	0	9.36225	0	0
1956	587.356	657.957	3076.33	757.406						1956	0	0	0	0						1956	0	7.59388	0	0
1955	525.084	626.373	2827.49	763.601						1955	0	0	0	0						1955	0	5.82551	0	0
1954	462.813	594.788	2578.64	769.796						1954	0	0	0	0						1954	0	4.05714	0	0
1953	400.737	563.203	2329.79	775.991						1953	0	0	0	0						1953	0	2.28877	0	0
1952	368.985	533.944	2080.94	782.186						1952	0	0	0	0						1952	0	0.557814	0	0				0.246561	0.86726
1951	359.1	577.587	1832.1	788.381				908.039	620.617	1951	0	0	0	0				0	0	1951	0	0	0	0
1950	349.216	655.894	1583.25	794.576						1950	0	0	0	0						1950	0	0	0	0
1949	339.331	734.201	1334.4	800.771						1949	0	0	0	0						1949	0	0	0	0
1948	329.446	812.508	1085.56	806.966						1948	0	0	0	0						1948	0	0	0	0
1947	319.561	890.815	876.313	808.942						1947	0	0	0	0.0928006						1947	0	0	0	0
1946	309.677	969.123	835.983	792.923						1946	0	0	0	0.581395						1946	0	0	0	0
1945	299.792	1047.43	814.803	774.864						1945	0	0	0	1.11486						1945	0	0	0	0				0	0
1944	289.907	1125.74	793.623	756.805				742.129	315.19	1944	0	0	0	1.64833				0.413684	0.906802	1944	0	0	0	0
1943	280.023	1204.04	772.443	738.746						1943	0	0	0	2.18179						1943	0	0	0	0
1942	270.138	1282.35	751.263	720.687						1942	0	0	0	2.71526						1942	0	0	0	0
1941	260.253	1360.66	730.083	702.628						1941	0	0	0	3.24872						1941	0	0	0	0
1940	250.368	1438.97	708.902	684.569						1940	0	0	0	3.78219						1940	0	0	0	0
1939	247.563	1517.27	687.722	666.51						1939	0.0931035	0	0	4.31566						1939	0	0	0	0
1938	260.293	1592.03	666.542	648.451						1938	0.390504	0	0	4.84912						1938	0	0	0	0				0	0
1937	273.574	1596.96	645.362	630.392				774.814	478.087	1937	0.695156	0	0	5.38259				1.5164	2.34187	1937	0	0	0	0
1936	286.855	1574.78	624.182	612.333						1936	0.999809	0	0	5.91605						1936	0	0	0	0
1935	300.136	1552.61	603.002	594.274						1935	1.30446	0	0	6.44952						1935	0	0	0	0
1934	313.417	1530.44	590.267	597.025						1934	1.60911	0	0	6.672						1934	0	0	0	0
1933	326.698	1508.27	596.949	647.627						1933	1.91377	0	0	6.17944						1933	0	0	0	0
1932	339.979	1486.1	604.402	700.128						1932	2.21842	0	0	5.6585						1932	0	0	0	0
1931	353.26	1463.93	611.855	752.628						1931	2.52307	0	0	5.13757						1931	0	0	0	0				0	0
1930	366.541	1441.75	619.307	805.129				808.183	409.265	1930	2.82772	0	0	4.61663				1.86109	2.09391	1930	0	0	0	0
1929	379.822	1419.58	626.76	857.629						1929	3.13238	0	0	4.0957						1929	0	0	0	0
1928	393.103	1397.41	634.213	910.13						1928	3.43703	0	0	3.57476						1928	0	0	0	0
1927	406.384	1375.24	641.665	962.63						1927	3.74168	0	0	3.05383						1927	0	0	0	0
1926	419.422	1353.07	649.118	1015.13						1926	3.98466	0	0	2.53289						1926	0	0	0	0
1925	430.724	1330.9	656.571	1067.63						1925	3.78631	0	0	2.01196						1925	0	0	0	0
1924	441.684	1308.73	664.023	1120.13						1924	3.5011	0	0	1.49102						1924	0	0	0	0				0	0
1923	452.644	1288.32	671.476	1172.63				894.528	357.304	1923	3.21588	0	0	0.970087				1.09539	1.42256	1923	0	0	0	0
1922	463.604	1270.98	678.929	1225.13						1922	2.93067	0	0	0.449153						1922	0	0	0	0
1921	474.564	1253.7	680.002	1273.05						1921	2.64546	0	0	0.148997						1921	0	0	0	0
1920	485.523	1236.42	658.144	1304.52						1920	2.36025	0	0	0.642348						1920	0	0	0	0
1919	496.483	1219.13	634.23	1334.5						1919	2.07503	0	0	1.2069						1919	0	0	0	0
1918	507.443	1201.85	610.315	1364.49						1918	1.78982	0	0	1.77146						1918	0	0	0	0
1917	518.403	1184.56	586.4	1394.48						1917	1.50461	0	0	2.33601						1917	0	0	0	0				0	0
1916	529.363	1167.28	562.486	1424.46				920.898	395.587	1916	1.2194	0	0	2.90057				1.02999	1.37165	1916	0	0	0	0
1915	540.323	1150	538.571	1454.45						1915	0.934185	0	0	3.46512						1915	0	0	0	0
1914	551.283	1132.71	514.656	1484.44						1914	0.648972	0	0	4.02968						1914	0	0	0	0
1913	562.243	1115.43	490.742	1514.42						1913	0.36376	0	0	4.59423						1913	0	0	0	0
1912	571.952	1098.14	466.827	1544.41						1912	0.0857413	0	0	5.15879						1912	0	0	0	0
1911	548.24	1080.86	442.912	1574.4						1911	0	0	0	5.72334						1911	0	0	0	0
1910	509.623	1063.58	418.998	1604.38						1910	0	0	0	6.2879						1910	0	0	0	0				0	0
1909	471.007	1046.29	395.083	1634.37				893.504	512.489	1909	0	0	0	6.85245				1.69855	3.03468	1909	0	0	0	0
1908	432.39	1048.76	371.168	1664.36						1908	0	0	0	7.41701						1908	0	0	0	0
1907	393.774	1086.12	347.254	1694.34						1907	0	0	0	7.98156						1907	0	0	0	0
1906	355.158	1124.13	339.995	1689.61						1906	0	0	0	8.05264						1906	0	0	0	0
1905	316.541	1162.15	353.877	1640.79						1905	0	0	0	7.49733						1905	0	0	0	0
1904	277.925	1200.17	367.832	1591.83						1904	0	0	0	6.93985						1904	0	0	0	0
1903	239.308	1238.19	381.788	1542.86						1903	0	0	0	6.38237						1903	0	0	0	0				0	0
1902	200.692	1276.21	395.743	1493.9				842.515	567.176	1902	0	0	0	5.82489				1.45622	2.63053	1902	0	0	0	0
1901	162.076	1314.23	409.699	1444.93						1901	0	0	0	5.26741						1901	0	0	0	0
1900	123.492	1352.25	423.654	1395.96						1900	0	0	0	4.70993						1900	0	0	0	0
1899	109.449	1390.26	437.61	1347						1899	0	0	0	4.15246						1899	0	0	0	0
1898	116.587	1428.28	451.565	1298.03						1898	0	0	0	3.59498						1898	0	0	0	0
1897	123.724	1466.3	465.521	1249.07						1897	0	0	0	3.0375						1897	0	0	0	0
1896	130.862	1504.32	479.476	1200.1						1896	0	0	0	2.48002						1896	0	0	0	0				0	0
1895	137.999	1542.34	493.431	1151.14				825.723	554.353	1895	0	0	0	1.92254				0.5093	1.01425	1895	0	0	0	0
1894	145.136	1580.36	507.387	1102.17						1894	0	0	0	1.36506						1894	0	0	0	0
1893	152.274	1592.3	521.342	1053.21						1893	0	0.135706	0	0.807584						1893	0	0	0	0
1892	159.411	1528.41	535.281	1004.23						1892	0	0.666166	0	0.250841						1892	0	0	0	0
1891	166.549	1459.67	542.196	949.758						1891	0	1.22181	0	0						1891	0	0	0	0
1890	173.686	1390.94	543.351	890.787						1890	0	1.77746	0	0						1890	0	0	0	0
1889	180.824	1322.21	544.506	831.816						1889	0	2.33311	0	0						1889	0	0	0	0				0	0
1888	187.961	1253.47	545.661	772.846				690.879	403.127	1888	0	2.88876	0	0				0.72219	1.39385	1888	0	0	0	0
1887	197.44	1184.74	546.816	713.875						1887	0	3.44441	0	0						1887	0	0	0	0
1886	210.565	1116	547.971	654.904						1886	0	4.00006	0	0						1886	0	0	0	0
1885	223.733	1047.27	549.126	595.933						1885	0	4.5557	0	0						1885	0	0	0	0
1884	236.902	978.533	550.281	536.963						1884	0	5.11135	0	0						1884	0	0	0	0
1883	250.07	909.799	551.436	477.992						1883	0	5.667	0	0						1883	0	0	0	0
1882	263.238	841.064	552.591	419.021						1882	0	6.22265	0	0						1882	0	0	0	0				0	0
1881	276.406	776.767	553.746	360.051				513.936	230.319	1881	0	6.73066	0	0				1.48389	2.63164	1881	0	0	0	0
1880	289.574	784.137	554.901	301.08						1880	0	6.46933	0	0						1880	0	0	0	0
1879	302.742	816.561	554.228	255.2						1879	0	5.93906	0	0						1879	0	0	0	0
1878	315.91	848.985	542.333	289.694						1878	0	5.40878	0	0						1878	0	0	0	0
1877	329.078	881.409	528.523	337.895						1877	0	4.8785	0	0						1877	0	0	0	0
1876	342.247	913.832	514.714	386.096						1876	0	4.34822	0	0						1876	0	0	0	0
1875	354.581	946.256	500.905	434.296						1875	0	3.81794	0	0						1875	0	0	0	0				0	0
1874	343.358	978.68	487.096	482.497				568.051	258.117	1874	0	3.28766	0	0				0.821915	1.54703	1874	0	0	0	0
1873	321.39	1011.1	473.286	530.697						1873	0	2.75738	0	0						1873	0	0	0	0
1872	299.422	1043.53	459.477	578.898						1872	0	2.2271	0	0						1872	0	0	0	0
1871	277.453	1075.95	445.668	627.099						1871	0	1.69682	0	0						1871	0	0	0	0
1870	255.485	1108.37	431.858	675.299						1870	0	1.16654	0	0						1870	0	0	0	0
1869	233.517	1140.8	418.049	723.5						1869	0	0.636262	0	0						1869	0	0	0	0
1868	211.548	1170.53	404.24	771.701						1868	0	0.129868	0	0						1868	0	0	0	0				0	0
1867	189.58	1157.78	390.43	819.901				632.639	364.501	1867	0	0	0	0				1.96467	4.97258	1867	0	0	0	0
1866	167.612	1130.38	403.513	843.97						1866	0	0	1.33703	3.87792						1866	0	0	0	0
1865	145.643	1102.97	453.966	834.505						1865	0	0	4.53209	13.1448						1865	0	0	0	0
1864	123.675	1075.57	504.663	824.822						1864	0	0	7.73925	22.4469						1864	0	0	0	0
1863	101.707	1048.17	555.359	815.138						1863	0	0	10.9464	31.7489						1863	0	0	0	0
1862	79.9997	1020.77	606.056	805.454						1862	0.000182313	0	14.1536	41.051						1862	0	0	0	0
1861	74.1494	993.369	656.753	795.771						1861	0.0114227	0	17.3607	50.353						1861	0	0	0	0				0	0
1860	77.6425	965.968	707.449	786.087				635.854	343.473	1860	0.0291792	0	20.5679	59.655				20.0641	26.7438	1860	0	0	0	0
1859	81.1357	938.566	758.146	776.403						1859	0.0469356	0	23.7751	68.9571						1859	0	0	0	0
1858	84.6289	911.165	808.843	766.72						1858	0.064692	0	26.9822	78.2591						1858	0	0	0	0
1857	88.122	883.763	859.539	757.036						1857	0.0824485	0	30.1894	87.5611						1857	0	0	0	0
1856	91.6152	856.362	910.236	747.352						1856	0.100205	0	33.3966	96.8632						1856	0	0	0	0
1855	95.1084	828.983	960.933	737.669						1855	0.117961	0.0549364	36.6037	106.165						1855	0	0	0	0
1854	98.6015	803.184	1010.55	728.14						1854	0.135718	4.06306	39.7492	115.322						1854	0	0	0	0				0	0
1853	102.095	778.359	990.618	728.662				636.041	324.619	1853	0.153474	10.5064	38.9014	115.083				38.4014	42.4209	1853	0	0	0	0
1852	105.588	753.533	928.98	735.209						1852	0.171231	16.9497	35.6596	109.212						1852	0	0	0	0
1851	109.081	728.708	867.343	741.756						1851	0.188987	23.393	32.4178	103.341						1851	0	0	0	0
1850	112.574	703.883	805.706	748.303						1850	0.206744	29.8364	29.176	97.4699						1850	0	0	0	0
1849	116.067	679.058	744.068	754.85						1849	0.2245	36.2797	25.9342	91.5987						1849	0	0	0	0
1848	117.774	654.233	682.431	761.397						1848	0.461109	42.723	22.6925	85.7275						1848	0	0	0	0
1847	114.262	629.408	620.793	767.944						1847	1.33695	49.1664	19.4507	79.8563						1847	0	0	0	0				0	0
1846	110.415	604.582	559.156	774.491				511.939	259.409	1846	2.25388	55.6097	16.2089	73.9851				37.0416	30.9511	1846	0	0	0	0
1845	106.568	579.757	497.518	781.037						1845	3.17081	62.053	12.9671	68.1139						1845	0	0	0	0
1844	102.721	554.932	435.881	787.584						1844	4.08774	68.4963	9.72534	62.2427						1844	0	0	0	0
1843	98.8735	530.107	374.243	794.131						1843	5.00467	74.9397	6.48356	56.3715						1843	0	0	0	0
1842	95.0263	505.282	312.606	800.678						1842	5.9216	81.383	3.24178	50.5003						1842	0	0	0	0
1841	91.1791	485.591	256.859	805.619						1841	6.83853	86.9984	0.405223	44.9404						1841	0	0	0	0
1840	87.332	523.827	236.451	800.923						1840	7.75546	83.273	0	41.2486						1840	0	0	0	0				0	0
1839	83.4848	578.316	221.934	794.622				424.776	291.782	1839	8.67239	76.9267	0	37.868				30.4827	30.2318	1839	0	0	0	0
1838	79.6376	632.805	207.416	788.32						1838	9.58932	70.5805	0	34.4875						1838	0	0	0	0
1837	75.7905	687.294	192.899	782.019						1837	10.5063	64.2342	0	31.1069						1837	0	0	0	0
1836	71.9433	741.783	178.382	775.717						1836	11.4232	57.888	0	27.7264						1836	0	0	0	0
1835	68.0961	796.272	163.864	769.416						1835	12.3401	51.5417	0	24.3458						1835	0	0	0	0
1834	65.6864	850.761	149.347	763.114						1834	12.5875	45.1955	0	20.9653						1834	0	0	0	0
1833	65.8241	905.251	134.83	756.813						1833	11.6481	38.8492	0	17.5847						1833	0	0	0	0				0	0
1832	66.0108	959.74	120.312	750.511				474.24	399.797	1832	10.686	32.5029	0	14.2042				14.3035	14.0361	1832	0	0	0	0
1831	66.1975	1014.23	105.795	744.21						1831	9.72385	26.1567	0	10.8236						1831	0	0	0	0
1830	66.3842	1068.72	91.2775	737.908						1830	8.76172	19.8104	0	7.44308						1830	0	0	0	0
1829	66.5708	1123.21	76.7601	731.607						1829	7.79958	13.4642	0	4.06254						1829	0	0	0	0
1828	66.7575	1171.26	63.4263	728.211						1828	6.83744	7.40888	0	0.85896						1828	0	0	0	0
1827	66.9442	1126.1	68.967	771.159						1827	5.8753	5.56823	0	0.477483						1827	0	0	0	0
1826	67.1309	1050.31	81.0596	830.193						1826	4.91316	5.11227	0	1.07564						1826	0	0	0	0				0	0
1825	67.3176	974.515	93.1522	889.227				505.768	444.166	1825	3.95102	4.65631	0	1.67379				2.65472	2.31265	1825	0	0	0	0
1824	67.5043	898.724	105.245	948.261						1824	2.98888	4.20035	0	2.27195						1824	0	0	0	0
1823	67.691	822.933	117.337	1007.3						1823	2.02675	3.74439	0	2.8701						1823	0	0	0	0
1822	67.8776	747.143	129.43	1066.33						1822	1.06461	3.28843	0	3.46826						1822	0	0	0	0
1821	68.5608	671.352	141.522	1125.36						1821	0.176958	2.83247	0	4.06641						1821	0	0	0	0
1820	73.981	595.562	153.615	1184.4						1820	0	2.37651	0	4.66457						1820	0	0	0	0
1819	80.5807	519.771	165.707	1243.43						1819	0	1.92055	0	5.26272						1819	0	0	0	0				0.00351026	0.0185746
1818	87.1804	443.981	177.8	1302.47				503.062	498.485	1818	0	1.46459	0	5.86087				1.83836	2.55829	1818	0	0	0	0
1817	93.78	368.19	189.893	1361.5						1817	0	1.00862	0	6.45903						1817	0	0	0	0
1816	100.38	292.399	201.985	1420.54						1816	0	0.552664	0	7.05718						1816	0	0	0	0
1815	106.979	221.178	214.078	1479.57						1815	0	0.115601	0	7.65534						1815	0	0.0982873	0	0
1814	113.579	227.685	232.627	1519.41						1814	0	0	0	7.91272						1814	0	1.86845	0	0
1813	120.179	262.144	267.042	1512.07						1813	0	0	0	7.33281						1813	0	4.23983	0	0
1812	126.778	296.603	302.185	1502.57						1812	0	0	0	6.71442						1812	0	6.61121	0	0				2.24565	4.63906
1811	133.378	331.062	337.329	1493.07				573.659	549.212	1811	0	0	0	6.09603				1.52263	2.75757	1811	0	8.9826	0	0
1810	139.978	365.521	372.472	1483.57						1810	0	0	0	5.47764						1810	0	11.354	0	0
1809	146.577	399.979	407.616	1474.07						1809	0	0	0	4.85925						1809	0	13.7254	0	0
1808	153.177	434.438	442.759	1464.57						1808	0	0	0	4.24086						1808	0	16.0967	0	0
1807	152.718	468.897	477.903	1455.07						1807	0	0	0	3.62247						1807	0	18.4681	0	0
1806	145.248	503.356	513.047	1445.57						1806	0	0	0	3.00408						1806	0	20.8395	0	0
1805	137.777	537.815	548.19	1436.07						1805	0	0	0	2.38569						1805	0	23.2109	0	0				6.28072	11.2777
1804	130.307	572.274	583.334	1426.57				676.541	480.191	1804	0	0	0	1.7673				0.446378	0.999733	1804	0	25.5823	0	0
1803	122.837	606.732	618.477	1417.07						1803	0	0	0	1.14891						1803	0	27.9537	0	0
1802	115.367	640.578	653.621	1407.57						1802	0	0	0	0.53052						1802	0	30.2533	0	0
1801	107.897	648.803	679.065	1390.97						1801	0	0	0	0.0396064						1801	0	29.5523	0	0
1800	100.426	643.526	670.169	1349.23						1800	0	0	0	0						1800	0	27.2699	0	0
1799	92.9563	638.248	658.259	1305.29						1799	0	0	0	0						1799	0	24.9876	0	0
1798	85.4861	632.97	646.35	1261.34						1798	0	0	0	0						1798	0	22.7052	0	0				5.10572	9.30074
1797	78.0159	627.692	634.44	1217.39				639.394	413.021	1797	0	0	0	0				0	0	1797	0	20.4229	0	0
1796	70.5457	622.415	622.531	1173.45						1796	0	0	0	0						1796	0	18.1405	0	0
1795	63.0755	617.137	610.621	1129.5						1795	0	0	0	0						1795	0	15.8582	0	0
1794	55.856	611.859	598.711	1085.55						1794	0	0	0	0						1794	0	13.5758	0	0
1793	56.8202	606.582	586.802	1041.61						1793	0	0	0	0						1793	0	11.2935	0	0
1792	61.7361	601.304	574.892	997.661						1792	0	0	0	0						1792	0	9.01114	0	0
1791	66.652	596.026	562.983	953.715						1791	0	0	0	0						1791	0	6.72879	0	0				1.20976	2.96616
1790	71.5678	590.748	551.073	909.769				533.982	309.455	1790	0	0	0	0				0	0	1790	0	4.44644	0	0
1789	76.4837	585.471	539.164	865.822						1789	0	0	0	0						1789	0	2.16409	0	0
1788	81.3996	590.13	527.254	821.876						1788	0	0	0	0						1788	0	0.22923	0	0
1787	86.3155	643.564	516.377	787.71						1787	0	0	0	0						1787	0	0	0	0
1786	91.2314	703.553	513.661	830.849						1786	0	0	0	0						1786	0	0	0	0
1785	96.1473	763.541	512.696	890.571						1785	0	0	0	0						1785	0	0	0	0
1784	101.063	823.53	511.731	950.294						1784	0	0	0	0						1784	0	0	0	0				0	0
1783	105.979	883.519	510.766	1010.02				627.57	369.367	1783	0	0	0	0				0	0	1783	0	0	0	0
1782	110.895	943.508	509.801	1069.74						1782	0	0	0	0						1782	0	0	0	0
1781	115.811	1003.5	508.836	1129.46						1781	0	0	0	0						1781	0	0	0	0
1780	120.727	1063.49	507.871	1189.18						1780	0	0	0	0						1780	0	0	0	0
1779	125.413	1123.48	506.906	1248.91						1779	0	0	0	0						1779	0	0	0	0
1778	127.53	1183.46	505.941	1308.63						1778	0	0	0	0						1778	0	0	0	0
1777	128.928	1243.45	504.976	1368.35						1777	0	0	0	0						1777	0	0	0	0				0	0
1776	130.326	1303.44	504.011	1428.07				842.925	559.648	1776	0	0	0	0				0	0	1776	0	0	0	0
1775	131.725	1363.43	503.046	1487.8						1775	0	0	0	0						1775	0	0	0	0
1774	133.123	1433.73	502.08	1547.52						1774	0	0	0	0						1774	0	0	0	0
1773	134.521	1551.12	517.366	1554.61						1773	0	0	0	0						1773	0	0	0	0
1772	135.919	1674.33	549.278	1507.85						1772	0	0	0	0						1772	0	0	0	0
1771	137.317	1797.53	581.191	1461.08						1771	0	0	0	0						1771	0	0	0	0
1770	138.715	1920.74	613.104	1414.32						1770	0	0	0	0						1770	0	0	0	0				0	0
1769	140.114	2043.94	645.016	1367.56				1049.16	747.328	1769	0	0	0	0				0	0	1769	0	0	0	0
1768	141.512	2167.15	676.929	1320.79						1768	0	0	0	0						1768	0	0	0	0
1767	142.91	2290.35	708.842	1274.03						1767	0	0	0	0						1767	0	0	0	0
1766	144.308	2413.56	740.755	1227.26						1766	0	0	0	0						1766	0	0	0	0
1765	145.706	2536.77	772.667	1180.5						1765	0	0	0	0						1765	0	0	0	0
1764	147.089	2659.97	804.58	1133.74						1764	0.00130798	0	0	0						1764	0	0	0	0
1763	148.386	2783.18	836.493	1086.97						1763	0.0100959	0	0	0						1763	0	0	0	0				0	0
1762	149.669	2906.38	868.406	1040.21				1233.8	1035.14	1762	0.0200711	0	0	0				0.00541212	0.0131804	1762	0	0	0	0
1761	150.952	3029.59	900.318	993.446						1761	0.0300463	0	0	0						1761	0	0	0	0
1760	152.236	3152.2	927.44	948.108						1760	0.0400214	0	0	0						1760	0	0	0	0
1759	153.519	3118.76	900.182	918.95						1759	0.0499966	0	0	0						1759	0	0	0	0
1758	154.802	2963.9	857.604	894.35						1758	0.0599718	0	0	0						1758	0	0	0	0
1757	156.085	2809.05	815.026	869.75						1757	0.069947	0	0	0						1757	0	0	0	0
1756	157.368	2654.19	772.448	845.15						1756	0.0799222	0	0	0						1756	0	0	0	0				0	0
1755	158.651	2499.33	729.87	820.551				1052.1	904.526	1755	0.0898974	0	0	0				0.0224743	0.0409219	1755	0	0	0	0
1754	159.934	2344.48	687.292	795.951						1754	0.0998726	0	0	0						1754	0	0	0	0
1753	161.217	2189.62	644.714	771.351						1753	0.109848	0	0	0						1753	0	0	0	0
1752	162.5	2034.77	602.136	746.751						1752	0.119823	0	0	0						1752	0	0	0	0
1751	163.784	1879.91	559.558	722.151						1751	0.129798	0	0	0						1751	0	0	0	0
1750	165.067	1725.06	516.98	697.551						1750	0.139773	0	0	0						1750	0	0	0	0
1749	166.436	1570.2	474.402	672.952						1749	0.148416	0	0	0						1749	0.190251	0	0	0				0.975169	2.71012
1748	168.757	1415.35	431.824	648.352				668.599	500.041	1748	0.14237	0	0	0				0.0331019	0.0586822	1748	2.47801	0	0	0
1747	171.341	1260.49	389.246	623.752						1747	0.132268	0	0	0						1747	5.34508	0	0	0
1746	173.925	1105.63	347.548	599.725						1746	0.122165	0	0	0						1746	8.21215	0	0	0
1745	176.509	951.382	343.005	599.88						1745	0.112062	0	0	0						1745	11.0792	0	0	0
1744	179.093	898.501	358.098	612.815						1744	0.10196	0	0	0						1744	13.9463	0	0	0
1743	181.677	919.671	373.192	625.75						1743	0.0918572	0	0	0						1743	16.8134	0	0	0
1742	184.261	940.84	388.286	638.686						1742	0.0817546	0	0	0						1742	19.6804	0	0	0				5.63688	10.3623
1741	186.845	962.01	403.38	651.621				550.964	295.521	1741	0.0716519	0	0	0				0.017913	0.0332283	1741	22.5475	0	0	0
1740	189.428	983.179	418.473	664.556						1740	0.0615493	0	0	0						1740	25.4146	0	0	0
1739	192.012	1004.35	433.567	677.491						1739	0.0514467	0	0	0						1739	28.2817	0	0	0
1738	194.596	1025.52	448.661	690.427						1738	0.041344	0	0	0						1738	31.1487	0	0	0
1737	197.18	1046.69	463.755	703.362						1737	0.0312414	0	0	0						1737	34.0158	0	0	0
1736	199.764	1067.86	478.848	716.297						1736	0.0211388	0	0	0						1736	36.8829	0	0	0
1735	202.348	1089.03	493.942	729.233						1735	0.0110361	0	0	0						1735	39.7499	0	0	0				9.49072	16.7984
1734	204.052	1110.2	509.036	742.168				637.707	340.827	1734	0.0017727	0	0	0				0.00232818	0.00719063	1734	42.1509	0	0	0
1733	197.896	1131.37	524.13	755.103						1733	0	0	0	0						1733	40.3912	0	0	0
1732	189.881	1152.54	538.271	764.676						1732	0	0	0	0						1732	37.6469	0	0	0
1731	181.866	1173.7	544.899	747.724						1731	0	0	0	0						1731	34.9025	0	0	0
1730	173.851	1194.87	549.917	725.09						1730	0	0	0	0						1730	32.1582	0	0	0
1729	165.836	1182.93	554.935	702.456						1729	0	0	0	0						1729	29.4139	0	0	0
1728	157.821	1120.64	559.953	679.823						1728	0	0	0	0						1728	26.6696	0	0	0				5.98131	10.9139
1727	149.806	1057.83	564.971	657.189				605.595	332.193	1727	0	0	0	0				0	0	1727	23.9253	0	0	0
1726	141.791	995.019	569.989	634.555						1726	0	0	0	0						1726	21.1809	0	0	0
1725	133.776	932.207	575.007	611.921						1725	0	0	0	0						1725	18.4366	0	0	0
1724	125.761	869.395	580.025	589.287						1724	0	0	0	0						1724	15.6923	0	0	0
1723	117.746	806.583	585.043	566.654						1723	0	0	0	0						1723	12.948	0	0	0
1722	109.731	743.772	590.062	544.02						1722	0	0	0	0						1722	10.2037	0	0	0
1721	101.716	680.96	595.08	521.386						1721	0	0	0	0						1721	7.45934	0	0	0				1.33436	3.35367
1720	93.7014	618.148	600.098	498.752				453.106	225.191	1720	0	0	0	0				0.0200628	0.105152	1720	4.71502	0	0	0
1719	85.6865	555.336	605.116	476.118						1719	0	0	0	0						1719	1.9707	0	0	0
1718	80.6022	492.524	609.924	453.666						1718	0	0	0	0.0051809						1718	0.0652704	0	0	0
1717	81.9468	429.713	592.574	450.304						1717	0	0	0	0.556578						1717	0	0	0	0
1716	83.5195	366.901	560.35	459.76						1716	0	0	0	1.47467						1716	0	0	0	0
1715	85.0921	304.089	528.126	469.215						1715	0	0	0	2.39275						1715	0	0	0	0
1714	86.6647	267.032	495.901	478.67						1714	0	0	0	3.31084						1714	0	0	0	0				0	0
1713	88.2373	301.146	463.677	488.126				344.728	166.822	1713	0	0	0	4.22893				1.05723	2.08603	1713	0	0	0	0
1712	89.81	339.395	431.452	497.581						1712	0	0	0	5.14701						1712	0	0	0	0
1711	91.3826	377.644	399.228	507.036						1711	0	0	0	6.0651						1711	0	0	0	0
1710	92.9552	415.893	367.003	516.492						1710	0	0	0	6.98319						1710	0	0	0	0
1709	94.5278	454.142	334.779	525.947						1709	0	0	0	7.90127						1709	0	0	0	0
1708	96.1005	492.391	302.555	535.402						1708	0	0	0	8.81936						1708	0	0	0	0
1707	97.6731	530.64	270.33	544.857						1707	0	0	0	9.73745						1707	0	0	0	0

## Sheet: Fig4b, e, h
Fig.4b	Anchovy	Anchovy	Anchovy	Fig.4e	Sardine	Sardine	Fig.4h	Caranginae (jack mackerel and amberstripe scad)	Jack mackerel	Jack mackerel
	Catch in Japan (million ton)	7 year mean	error (1SD)		Catch in Japan (million ton)	7 year mean		Catch in Japan (million ton)	Catch in Japan (million ton)	error (1SD)
2017	506300						2017	0.1633	0.1441
2016	378142						2016	0.152524	0.125419
2015	311054						2015	0.166544	0.151706
2014	195726						2014	0.162248	0.145767
2013	215004	211586	104092				2013	0.17509	0.150884
2012	135236						2012	0.158009	0.134014
2011	175781						2011	0.193474	0.168417
2010	70159						2010	0.184505	0.15944
2009	57429						2009	0.192122	0.165166
2008	34857						2008	0.207033	0.172322
2007	79099						2007	0.196041	0.170389
2006	52503	50527.4	16540.4				2006	0.191165	0.167494
2005	27601			2005		0.027601	2005	0.214234	0.191335
2004	50153			2004		0.050153	2004	0.280468	0.254287
2003	52050			2003		0.05205	2003	0.27975	0.24192
2002	50313			2002		0.050313	2002	0.237875	0.196044
2001	178423			2001		0.178423	2001	0.255669	0.214434
2000	149616			2000		0.149616	2000	0.282404	0.245988
1999	351207	214291	107423	1999		0.351207	1999	0.258235	0.211077
1998	167073			1998		0.167073	1998	0.370378	0.311311
1997	284054			1997		0.284054	1997	0.373239	0.323142
1996	319354			1996		0.319354	1996	0.387725	0.330406
1995	661391			1995		0.661391	1995	0.385104	0.312994
1994	1188848			1994		1.18885	1994	0.37394	0.32613
1993	1713687			1993		1.71369	1993	0.361862	0.311949
1992	2223766	2.36792e+06	1.28307e+06	1992		2.22377	1992	0.285513	0.223412
1991	3010498			1991		3.0105	1991	0.3148	0.223005
1990	3678229			1990		3.67823	1990	0.331224	0.221974
1989	4098989			1989		4.09899	1989	0.279754	0.181456
1988	4488411			1988		4.48841	1988	0.29036	0.22777
1987	4361526			1987		4.36153	1987	0.252047	0.181422
1986	4209518			1986		4.20952	1986	0.181144	0.110491
1985	3866128	4.02002e+06	414240	1985		3.86613	1985	0.224595	0.152929
1984	4179426			1984		4.17943	1984	0.233916	0.135763
1983	3745148			1983		3.74515	1983	0.1742	0.13023
1982	3289954			1982		3.28995	1982	0.174213	0.105125
1981	3089311			1981		3.08931	1981	0.122231	0.061815
1980	2197744			1980		2.19774	1980	0.144977	0.053664
1979	1817034			1979		1.81703	1979	0.183883	0.082515
1978	1637380	1.679e+06	821734	1978		1.63738	1978	0.153131	0.057992
1977	1419826			1977		1.41983	1977	0.185801	0.087457
1976	1065692			1976		1.06569	1976	0.206667	0.127704
1975	526047			1975		0.526047	1975	0.235316	0.185669
1974	351684			1974		0.351684	1974	0.215724	0.165489
1973	296864			1973		0.296864	1973	0.18272	0.128054
1972	57883			1972		0.057883	1972	0.193842	0.151778
1971	57429	117938	142823	1971		0.057429	1971	0.31547	0.27087
1970	16767			1970		0.016767	1970	0.269311	0.21556
1969	20561			1969		0.020561	1969	0.340588	0.282817
1968	24378			1968		0.024378	1968	0.358092	0.311375
1967	16801			1967		0.016801	1967	0.423352	0.327878
1966	13465			1966		0.013465	1966	0.514388	0.477084
1965	9215			1965		0.009215	1965	0.560487	0.526885
1964	16243	49519.4	49283.9	1964		0.016243	1964	0.518546	0.495451
1963	55861			1963		0.055861	1963	0.469029	0.447338
1962	108002			1962		0.108002	1962	0.52003	0.500698
1961	127049			1961		0.127049	1961	0.542132	0.510732
1960	78101			1960		0.078101	1960	0.595722	0.551603
1959	119582			1959		0.119582	1959	0.432256
1958	136654			1958		0.136654	1958	0.324374
1957	212238	172837	61339.9	1957		0.212238	1957	0.312634
1956	206302			1956		0.206302	1956	0.246416
1955	211342			1955		0.211342	1955	0.238373
1954	245640			1954		0.24564	1954	0.251235
1953	343623			1953		0.343623	1953	0.239115
1952	302032			1952		0.302032	1952	0.187635
1951	480000			1951		0.48	1951	0.087364
1950	380000	332236	82090.2	1950		0.38	1950	0.072305
1949	330000			1949		0.33	1949	0.049205
1948	250000			1948		0.25	1948	0.029579
1947	240000			1947		0.24	1947	0.028065
1946	240000			1946		0.24	1946	0.021965
1945	160000			1945		0.16	1945	0.078376
1944	250000			1944		0.25	1944	0.034607
1943	460000	488571	283398	1943		0.46	1943	0.049615
1942	690000			1942		0.69	1942	0.053041
1941	870000			1941		0.87	1941	0.061919
1940	750000			1940		0.75	1940	0.04866
1939	1000000			1939		1	1939	0.03175
1938	990000			1938		0.99	1938	0.02965
1937	1150000			1937		1.15	1937	0.029388
1936	1590000	1.27286e+06	233860	1936		1.59	1936	0.031631
1935	1310000			1935		1.31	1935	0.028181
1934	1390000			1934		1.39	1934	0.027393
1933	1480000			1933		1.48	1933	0.030031
1932	1090000			1932		1.09	1932	0.022778
1931	950000			1931		0.95	1931	0.023753
1930	690000			1930		0.69	1930	0.019933
1929	680000	704286	237055	1929		0.68	1929	0.02064
1928	570000			1928		0.57	1928	0.020056
1927	520000			1927		0.52	1927	0.020212
1926	430000			1926		0.43	1926	0.02315
1925	490000			1925		0.49	1925	0.017239
1924	420000			1924		0.42	1924	0.02065
1923	410000			1923		0.41	1923	0.016335
1922	310000	361429	82143.9	1922		0.31	1922	0.017519
1921	290000			1921		0.29	1921	0.015524
1920	350000			1920		0.35	1920	0.013296
1919	260000			1919		0.26	1919	0.013102
1918	250000			1918		0.25	1918	0.01144
1917	370000			1917		0.37	1917	0.014072
1916	240000			1916		0.24	1916	0.014477
1915	230000	231429	71280.8	1915		0.23	1915	0.010812
1914	210000			1914		0.21	1914	0.010662
1913	170000			1913		0.17	1913	0.01089
1912	150000			1912		0.15	1912	0.011862
1911	130000			1911		0.13	1911	0.011703
1910	130000			1910		0.13	1910	0.0121
1909	120000			1909		0.12	1909	0.012713
1908	110000	122857	7559.29	1908		0.11	1908	0.010896
1907	130000			1907		0.13	1907	0.010624
1906	120000			1906		0.12	1906	0.01009
1905	120000			1905		0.12	1905	0.010352
							1904	0.01118
							1903	0.00852
							1902	0.011978
							1901	0.009323
							1900	0.008514
							1899	0.009136
							1898	0.007166
							1897	0.008108
							1896	0.007181
							1895	0.009323
							1894	0.007707

## Sheet: Fig4c, f
Fig. 4c	Anchovy	Anchovy	Anchovy	Anchovy	Anchovy	Anchovy	Anchovy	Anchovy	Anchovy	Fig. 4f	Sardine	Sardine	Sardine	Sardine	Sardine	Sardine	Sardine	Sardine	Sardine
year	Fish scale conc. (no. g-1 dry sediment)	Fish scale conc. (no. g-1 dry sediment)	Fish scale conc. (no. g-1 dry sediment)	Fish scale conc. (no. g-1 dry sediment)	Fish scale conc. (no. g-1 dry sediment)	Fish scale conc. (no. g-1 dry sediment)	Fish scale conc. (no. g-1 dry sediment)	Fish scale conc. (no. g-1 dry sediment)	error (1SD)	year	Fish scale conc. (no. g-1 dry sediment)	Fish scale conc. (no. g-1 dry sediment)	Fish scale conc. (no. g-1 dry sediment)	Fish scale conc. (no. g-1 dry sediment)	Fish scale conc. (no. g-1 dry sediment)	Fish scale conc. (no. g-1 dry sediment)	Fish scale conc. (no. g-1 dry sediment)	Fish scale conc. (no. g-1 dry sediment)	error (1SD)
	BG10-3-1	BG10-3-2	BG10-4	BG10-5	BP09-3	BP09-4	BP09-5	7 year mean			BG10-3-1	BG10-3-2	BG10-4	BG10-5	BP09-3	BP09-4	BP09-5	7 year mean
2007	0.22988									2007	0
2006	0.117056	0.313459	0.342639	0.54116			0.201573			2006	0	0	0	0			0.177065
2005	0.0162979	0.292402	0.281093	0.520511	0.18789	0.40143	0.236358			2005	0	0	0	0	0	0.126502	0.143781
2004	0	0.271345	0.219548	0.499863	0.183592	0.462899	0.271142			2004	0	0	0	0	0	0.128487	0.110497
2003	0	0.250287	0.158002	0.479214	0.179295	0.524368	0.305927			2003	0	0	0	0	0	0.130472	0.0772134
2002	0.0241427	0.22923	0.0964568	0.458566	0.174997	0.585838	0.340711			2002	0	0	0	0	0	0.132457	0.0439295
2001	0.135147	0.208173	0.0349112	0.437917	0.170699	0.647307	0.375495			2001	0	0	0	0	0	0.134443	0.0106456
2000	0.253958	0.188969	0.000139135	0.413985	0.166402	0.708777	0.416724	0.297022	0.223817	2000	0	0	0	0.00139748	0	0.136428	0.0254666	0.0310406	0.0511359
1999	0.294335	0.202303	0	0.356182	0.162104	0.770246	0.460982			1999	0	0	0	0.0172103	0	0.138413	0.0629088
1998	0.179701	0.227535	0	0.28945	0.157806	0.831715	0.50524			1998	0	0	0	0.0368232	0	0.140398	0.100351
1997	0.0608905	0.252767	0	0.222718	0.20438	0.860591	0.549498			1997	0	0	0	0.0564361	0.0118985	0.126304	0.137793
1996	9.2821e-06	0.277999	0	0.155986	0.293105	0.880524	0.593757			1996	0	0	0	0.076049	0.0336559	0.1078	0.175235
1995	0	0.303231	7.65485e-05	0.0892539	0.381829	0.900457	0.638036			1995	0	0	7.65485e-05	0.0956619	0.0554132	0.0892949	0.212658
1994	0	0.328462	0.0116415	0.0234031	0.470553	0.92039	0.761645			1994	0	0	0.0116415	0.115026	0.0771705	0.0707902	0.175216
1993	0	0.340192	0.0314423	0	0.559278	0.940323	0.885255	0.399172	0.397579	1993	0	0	0.0314423	0.122382	0.0989279	0.0522854	0.137773	0.0609846	0.0603348
1992	0	0.33874	0.0512431	0	0.648002	0.960256	1.00886			1992	0	0	0.0512431	0.123118	0.120685	0.0337806	0.100331
1991	0	0.337287	0.0710439	0	0.736726	0.980189	1.13247			1991	0	0	0.0710439	0.123854	0.142443	0.0152759	0.062889
1990	0	0.335834	0.0908447	0	0.825451	0.999544	1.25608			1990	0	0	0.0908447	0.12459	0.1642	0	0.0254468
1989	0	0.334381	0.11009	0	0.879766	1.01617	1.30969			1989	0	0	0.11009	0.125326	0.169137	0	0
1988	0.0211994	0.332928	0.116476	0	0.924271	1.03279	1.2148			1988	0	0	0.116476	0.126062	0.169279	0	0
1987	0.163441	0.339649	0.117476	0.0155022	0.968775	1.04941	1.1199			1987	0	0.0130767	0.117476	0.117334	0.16942	0	0
1986	0.324865	0.367902	0.118476	0.04999	1.01328	1.06604	1.02501	0.549885	0.446797	1986	0	0.0605987	0.118476	0.0970139	0.169561	0	0	0.0736308	0.0742734
1985	0.40999	0.397295	0.119477	0.0845255	1.05778	1.08266	0.930118			1985	0.0213879	0.109946	0.119477	0.0766649	0.169703	0	0
1984	0.264331	0.426689	0.120477	0.119061	1.10229	1.09928	0.835224			1984	0.135457	0.159294	0.120477	0.0563159	0.169844	0	0
1983	0.102907	0.456082	0.121285	0.153596	1.14679	1.11591	0.76633			1983	0.249526	0.208641	0.125896	0.0359669	0.169986	0	0
1982	0.0282256	0.485476	0.1203	0.188132	1.19046	1.08142	0.71203			1982	0.384979	0.257988	0.172518	0.0156179	0.16992	0	0
1981	0.0978033	0.52164	0.118876	0.237585	1.14561	1.00748	0.65773			1981	0.558039	0.333491	0.229226	0.00550634	0.148022	0	0
1980	0.169546	0.60779	0.117452	0.325737	1.10076	0.93353	0.603429			1980	0.731099	0.602092	0.285933	0.021952	0.126123	0	0
1979	0.210739	0.704054	0.116028	0.415878	1.05591	0.859583	0.549129	0.565387	0.342011	1979	0.656808	0.909764	0.342641	0.0397629	0.104224	0	0	0.262931	0.398086
1978	0.225538	0.800318	0.114604	0.506019	1.01107	0.785636	0.494829			1978	0.369679	1.21744	0.399348	0.0575739	0.0823255	0	0
1977	0.242989	0.896581	0.133811	0.59616	0.966218	0.711689	0.505846			1977	0.0825496	1.52511	0.4355	0.0753848	0.0604267	0	0.0482405
1976	0.33885	0.992845	0.253666	0.686302	0.92137	0.637742	0.519544			1976	0	1.83278	0.371374	0.0931958	0.038528	0	0.0984606
1975	0.471143	1.08689	0.386951	0.761382	0.876522	0.563795	0.533242			1975	0	2.13115	0.293865	0.106237	0.0166293	0	0.148681
1974	0.582974	1.08441	0.520236	0.752139	0.827922	0.589624	0.546939			1974	0	2.02536	0.216356	0.0925724	0	0	0.198901
1973	0.493839	1.03043	0.653522	0.729804	0.767485	0.620255	0.560637			1973	0	1.70392	0.138847	0.0747615	0	0	0.249121
1972	0.353579	0.976458	0.786807	0.707469	0.707047	0.650887	0.574825	0.671701	0.223705	1972	0	1.38248	0.0613388	0.0569505	0	0	0.271149	0.244232	0.517612
1971	0.223071	0.922481	0.908489	0.685133	0.646609	0.681518	0.59027			1971	0	1.06105	0.00329031	0.0391396	0	0	0.220928
1970	0.138557	0.868504	0.997522	0.662798	0.586172	0.712149	0.605714			1970	0	0.739607	0	0.0213286	0	0	0.170708
1969	0.0599432	0.814528	1.08459	0.638429	0.525734	0.74278	0.621159			1969	0	0.418168	0	0.00433257	0	0	0.120488
1968	0.0027085	0.770566	1.17166	0.582453	0.465297	0.773411	0.636604			1968	0	0.212805	0	0	0	0	0.0702682
1967	0	0.741511	1.25874	0.515663	0.404859	0.792644	0.652049			1967	0	0.1802	0	0	0	0	0.0200482
1966	0	0.712596	1.34581	0.448873	0.390221	0.790129	0.686735			1966	0	0.149227	0	0	0	0	0
1965	0.0394168	0.683682	1.35961	0.382083	0.426842	0.787613	0.734206	0.625064	0.345115	1965	0	0.118254	0	0	0	0	0	0.01877	0.0486308
1964	0.133731	0.654768	1.25212	0.315294	0.463462	0.785098	0.781677			1964	0	0.0872816	0	0	0	0	0
1963	0.228409	0.625853	1.14281	0.248504	0.500083	0.782583	0.829148			1963	0	0.0563087	0	0	0	0	0
1962	0.323086	0.596939	1.03349	0.181714	0.536704	0.780067	0.876619			1962	0	0.0253358	0	0	0	0	0
1961	0.415649	0.574679	0.924177	0.117196	0.573324	0.777552	0.92409			1961	0	0.00156605	0	0	0	0	0
1960	0.459361	0.572933	0.814862	0.105193	0.609945	0.775036	0.971561			1960	0	0	0	0	0	0	0
1959	0.482629	0.572633	0.705548	0.115166	0.646566	0.772521	1.01903			1959	0	0	0	0	0	0	0
1958	0.505896	0.572334	0.596233	0.125139	0.683187	0.770006	1.02574	0.603744	0.255954	1958	0	0	0	0	0	0	0	0.000533979	0.00262005
1957	0.522748	0.572035	0.486919	0.135112	0.719807	0.76749	0.991703			1957	0	0	0	0	0	0	0
1956	0.490353	0.571735	0.416071	0.145085	0.756428	0.739232	0.957669			1956	0	0	0	0	0	0.00791377	0
1955	0.447653	0.571436	0.517245	0.155059	0.77968	0.708183	0.923635			1955	0	0	0	0	0	0.0166851	0
1954	0.404952	0.597727	0.639115	0.165032	0.79035	0.677135	0.8896			1954	0	0	0	0	0	0.0254565	0
1953	0.397708	0.711846	0.760985	0.175005	0.80102	0.646087	0.855566			1953	0	0	0	0	0	0.0342279	0
1952	0.517481	0.832896	0.882854	0.222641	0.81169	0.615039	0.821532			1952	0	0	0	0	0	0.0429993	0
1951	0.648595	0.953946	1.00472	0.329541	0.82236	0.583991	0.787498	0.743738	0.272224	1951	0	0	0	0	0	0.0517707	0	0.00876001	0.0204543
1950	0.779709	1.075	1.12659	0.437164	0.83303	0.552942	0.848959			1950	0	0	0	0	0	0.0605421	0
1949	0.812671	1.19605	1.24846	0.544788	0.843699	0.521894	0.926568			1949	0.0132044	0	0	0	0	0.0693134	0
1948	0.666968	1.3171	1.36285	0.652411	0.854369	0.490846	1.00418			1948	0.0524491	0	0.00119231	0	0	0.0780848	0
1947	0.517513	1.41839	1.34414	0.760034	0.865039	0.459798	1.08178			1947	0.0916939	0.00247956	0.0235886	0	0	0.0868562	0
1946	0.368138	1.44998	1.27642	0.867657	0.875709	0.644459	1.15939			1946	0.130939	0.0137097	0.0537923	0	0	0.0902873	0
1945	0.291237	1.47548	1.20869	0.975281	0.882643	0.940567	1.237			1945	0.128256	0.0257042	0.083996	0	0	0.0909594	0
1944	0.277753	1.50097	1.14097	1.05961	0.829876	1.23667	1.31461	1.03241	0.431729	1944	0.0890111	0.0376987	0.1142	0.00791361	0	0.0916315	0	0.052524	0.0573036
1943	0.264269	1.52647	1.07325	1.01135	0.77711	1.53278	1.37629			1943	0.0497663	0.0496932	0.144403	0.0608753	0	0.0923036	0
1942	0.253702	1.55197	1.00553	0.942143	0.724343	1.82889	1.37824			1942	0.0105216	0.0616877	0.174607	0.120953	0	0.0929757	0
1941	0.316704	1.57747	0.937812	0.872936	0.671576	2.125	1.3802			1941	0	0.0736822	0.204811	0.181032	0	0.0936478	0
1940	0.411708	1.58548	0.870091	0.803728	0.61881	2.42111	1.38215			1940	0	0.08555	0.235015	0.24111	0	0.0943199	0
1939	0.506712	1.52732	0.808205	0.734521	0.566043	2.71721	1.3841			1939	0	0.0969383	0.235908	0.301188	0	0.094992	0
1938	0.59605	1.46276	0.752508	0.665313	0.513276	3.01332	1.38606			1938	0	0.10828	0.205711	0.361266	0	0.0956641	0
1937	0.639636	1.3982	0.696811	0.596106	0.460509	3.30943	1.38801	1.15786	0.837928	1937	0	0.119622	0.175507	0.421344	0	0.0963361	0	0.109081	0.134542
1936	0.673233	1.33364	0.641115	0.527284	0.407743	3.36789	1.38996			1936	0	0.130964	0.145304	0.480102	0	0.0927955	0
1935	0.70683	1.26908	0.585419	0.480423	0.354976	3.09336	1.34627			1935	0	0.142306	0.1151	0.463609	0	0.083352	0
1934	0.726747	1.20452	0.529723	0.446282	0.349201	2.81884	1.26753			1934	0.00669294	0.153648	0.0848963	0.403531	0	0.0739085	0
1933	0.69565	1.12412	0.474027	0.412141	0.374413	2.54431	1.1888			1933	0.0592538	0.158665	0.0546926	0.343453	0	0.064465	0
1932	0.659726	0.979565	0.418331	0.378	0.399625	2.26979	1.11006			1932	0.111815	0.138049	0.0244889	0.283375	0	0.0550216	0
1931	0.623801	0.828199	0.372514	0.343859	0.424837	1.99526	1.03133			1931	0.164376	0.114714	0.0161286	0.223297	0	0.0455781	0
1930	0.574578	0.676834	0.356405	0.309718	0.450049	1.72073	0.952596	0.718588	0.524647	1930	0.182766	0.0913791	0.0734536	0.163218	0	0.0361346	0	0.0736107	0.0843596
1929	0.500179	0.525469	0.342306	0.275577	0.475261	1.44621	0.873861			1929	0.130205	0.0680443	0.13522	0.10314	0	0.0266912	0
1928	0.425182	0.374104	0.328206	0.241435	0.500474	1.17168	0.795127			1928	0.0776443	0.0447095	0.196987	0.0430622	0	0.0172477	0
1927	0.350267	0.222738	0.314107	0.227581	0.525686	0.897155	0.70894			1927	0.0250834	0.0213747	0.258754	0.00141151	0	0.00780423	0.0452231
1926	0.439059	0.105124	0.300007	0.258027	0.550898	0.66362	0.622113			1926	0	0.00601158	0.320521	0	0	0	0.0943271
1925	0.677524	0.134551	0.285908	0.290027	0.57611	0.625243	0.535286			1925	0	0.025379	0.382287	0	0	0	0.143431
1924	0.91599	0.181104	0.271809	0.322026	0.590677	0.586865	0.448459			1924	0	0.0487914	0.444054	0	0.00140904	0	0.192535
1923	1.14408	0.227656	0.262365	0.354026	0.543149	0.548487	0.361632	0.451227	0.227276	1923	0	0.0722038	0.499243	0	0.0110371	0	0.241639	0.10874	0.16367
1922	1.08539	0.274209	0.297381	0.386025	0.495622	0.51011	0.274805			1922	0	0.0956162	0.491615	0	0.0206651	0	0.290743
1921	0.897012	0.320761	0.343475	0.418025	0.448095	0.471732	0.187978			1921	0	0.119029	0.468336	0	0.0302931	0	0.339847
1920	0.708637	0.367314	0.389568	0.450024	0.400567	0.433354	0.128212			1920	0	0.142441	0.445058	0	0.0399211	0	0.361829
1919	0.532257	0.404593	0.435661	0.478109	0.35304	0.394977	0.139372			1919	0	0.158405	0.42178	0.000658358	0.0495491	0	0.312725
1918	0.457828	0.398378	0.481755	0.472919	0.305513	0.356599	0.150532			1918	0	0.139441	0.398501	0.00691264	0.0591772	0	0.263621
1917	0.40661	0.386622	0.527848	0.460152	0.257985	0.318221	0.161692			1917	0	0.116025	0.375223	0.014441	0.0688052	0	0.214517
1916	0.355392	0.374865	0.573941	0.447386	0.210458	0.279843	0.172852	0.358063	0.139263	1916	0	0.0926092	0.351944	0.0219694	0.0784332	0	0.165413	0.100463	0.125
1915	0.321564	0.363109	0.619992	0.43462	0.162931	0.286264	0.184012			1915	0	0.0691935	0.328594	0.0294978	0.0880612	0	0.116309
1914	0.355259	0.351352	0.660727	0.421853	0.115403	0.296019	0.195172			1914	0	0.0457777	0.296301	0.0370262	0.0976892	0	0.0672052
1913	0.395716	0.339595	0.69778	0.409087	0.127146	0.305774	0.206333			1913	0	0.022362	0.257812	0.0445545	0.0940292	0	0.0181012
1912	0.436173	0.331047	0.734834	0.396321	0.165509	0.31553	0.238348			1912	0	0.00242382	0.219324	0.0520829	0.0844011	0	0
1911	0.43176	0.338659	0.771887	0.38355	0.203872	0.325285	0.282541			1911	0	0	0.180836	0.0596039	0.0747731	0	0
1910	0.339019	0.348506	0.80894	0.369134	0.242234	0.335041	0.326734			1910	0	0	0.142347	0.0642342	0.0651451	0	0
1909	0.243925	0.358354	0.845994	0.353377	0.280597	0.344796	0.370927	0.403077	0.198219	1909	0	0	0.103859	0.0665104	0.0555171	0	0	0.0339892	0.0495645
1908	0.148839	0.368201	0.883047	0.337621	0.318959	0.354552	0.41512			1908	0	0	0.0653705	0.0687866	0.0458891	0	0
1907	0.126509	0.378049	0.9201	0.321864	0.357322	0.364307	0.459313			1907	0.0189564	0	0.0268822	0.0710627	0.036261	0	0
1906	0.173728	0.387896	0.933097	0.306107	0.395685	0.374063	0.503505			1906	0.0560264	0	0.00520836	0.0733389	0.026633	0	0
1905	0.220946	0.393216	0.896739	0.290351	0.434047	0.374676	0.547698			1905	0.0930963	0.00154466	0.0180317	0.0756151	0.017005	0.00511197	0
1904	0.268025	0.373916	0.858906	0.274594	0.47241	0.371141	0.556224			1904	0.130166	0.0114886	0.0318857	0.0778913	0.00737699	0.0125441	0.0131151
1903	0.310845	0.35091	0.821073	0.258838	0.526278	0.367605	0.564265			1903	0.114665	0.0226971	0.0457397	0.0801675	0	0.0199762	0.0264087
1902	0.351663	0.327903	0.78324	0.250775	0.630959	0.364069	0.572306	0.474887	0.199936	1902	0.0775947	0.0339055	0.0595937	0.0787641	0	0.0274082	0.0397023	0.0424697	0.0342105
1901	0.392481	0.304897	0.745407	0.265931	0.73564	0.360534	0.580347			1901	0.0405248	0.045114	0.0734478	0.0662564	0	0.0348403	0.0529959
1900	0.431831	0.281891	0.707574	0.282667	0.840321	0.356998	0.588387			1900	0.00345477	0.0563224	0.0873018	0.0529933	0	0.0422724	0.0662895
1899	0.458029	0.258884	0.669741	0.299403	0.945002	0.353462	0.596428			1899	0	0.0675308	0.101156	0.0397302	0	0.0497045	0.0795831
1898	0.481107	0.240846	0.636371	0.316138	1.04968	0.349927	0.604469			1898	0	0.0757504	0.110714	0.0264671	0	0.0571366	0.0928767
1897	0.504184	0.251909	0.629179	0.332874	1.15436	0.346391	0.616032			1897	0	0.0664603	0.0950712	0.0132039	0	0.0645687	0.0970835
1896	0.518347	0.267706	0.626252	0.35028	1.25904	0.347932	0.634377			1896	0	0.0543215	0.075323	0.00162843	0	0.0642897	0.0837899
1895	0.496452	0.283504	0.623326	0.371637	1.30557	0.356444	0.652723	0.561036	0.281632	1895	0	0.0421826	0.0555747	0	0	0.0534222	0.0704963	0.0313364	0.0336523
1894	0.470742	0.299302	0.620399	0.39364	1.20954	0.364956	0.671069			1894	0	0.0300437	0.0358264	0	0	0.0425546	0.0572027
1893	0.445032	0.315099	0.617472	0.415643	1.11351	0.373469	0.689415			1893	0	0.0179048	0.0160782	0	0	0.0316871	0.0439091
1892	0.405135	0.330892	0.60354	0.437646	1.01747	0.381981	0.707761			1892	0	0.00576976	0.0027119	0	0	0.0208195	0.0306155
1891	0.336199	0.338371	0.556131	0.459649	0.921443	0.390493	0.726107			1891	0	0	0.00875997	0	0	0.00995201	0.0173219
1890	0.266401	0.338314	0.506413	0.481652	0.825411	0.395983	0.744453			1890	0	0	0.0161471	0	0	0	0.00402829
1889	0.196603	0.338257	0.456695	0.473347	0.807761	0.368624	0.729229			1889	0	0	0.0235342	0	0	0	0.015627
1888	0.18639	0.3382	0.406977	0.409364	0.803091	0.341264	0.699411	0.461826	0.205118	1888	0	0	0.0309213	0	0	0	0.0380482	0.0112265	0.0231707
1887	0.235772	0.338143	0.357259	0.344176	0.798421	0.313905	0.669593			1887	0	0	0.0383084	0	0	0	0.0604695
1886	0.285153	0.338086	0.307541	0.278988	0.793752	0.286546	0.639774			1886	0	0	0.0456955	0	0	0	0.0828907
1885	0.332251	0.338029	0.257823	0.2138	0.789082	0.259186	0.609956			1885	0	0	0.0530826	0	0	0	0.105312
1884	0.302365	0.337972	0.224341	0.148613	0.74502	0.231827	0.580137			1884	0	0	0.061889	0	0	0	0.127733
1883	0.234856	0.334099	0.212383	0.0844419	0.647897	0.224507	0.550319			1883	0	0.000966569	0.0725767	0	0	0	0.150154
1882	0.167347	0.291922	0.200528	0.0689187	0.550775	0.22397	0.550366			1882	0	0.0116366	0.0832735	0	0	0	0.149925
1881	0.108793	0.239842	0.188673	0.0801591	0.453653	0.223433	0.559275	0.282421	0.177516	1881	0	0.0248151	0.0939703	0	0	0	0.142975	0.0370346	0.0537417
1880	0.134896	0.187762	0.176818	0.0913995	0.356531	0.222897	0.568183			1880	0	0.0379936	0.104667	0	0	0	0.136024
1879	0.181936	0.135682	0.164963	0.10264	0.259409	0.22236	0.577092			1879	0	0.051172	0.115364	0	0	0	0.129074
1878	0.228976	0.084925	0.153108	0.11388	0.300895	0.221823	0.586001			1878	0	0.0638511	0.126061	0	0.00844959	0	0.122124
1877	0.26546	0.0759195	0.141755	0.125121	0.343182	0.221287	0.594909			1877	0	0.0607726	0.135416	0	0.016948	0	0.115174
1876	0.257456	0.0868151	0.138279	0.136352	0.385468	0.221803	0.603818			1876	0	0.0501832	0.123682	0	0.0254464	0	0.108224
1875	0.244484	0.0977107	0.137516	0.140647	0.427755	0.222394	0.612727			1875	0	0.0395938	0.104688	0	0.0339448	0	0.101274
1874	0.231512	0.108606	0.136752	0.138952	0.470042	0.222985	0.621635	0.271183	0.182388	1874	0	0.0290044	0.0856932	0	0.0424432	0	0.0943237	0.036372	0.0423992
1873	0.212601	0.119502	0.135989	0.137257	0.512328	0.223576	0.620736			1873	0	0.018415	0.0666986	0	0.0509416	0	0.0895326
1872	0.181053	0.130397	0.135225	0.135562	0.554615	0.224167	0.599822			1872	0	0.00782558	0.0477039	0	0.05944	0	0.0891479
1871	0.149089	0.1358	0.134462	0.133868	0.596902	0.224758	0.578907			1871	0	0.000302439	0.0287093	0	0.0679384	0	0.0887632
1870	0.117124	0.128267	0.133699	0.132173	0.639188	0.225348	0.557993			1870	0	0	0.00971473	0	0.0764368	0	0.0883785
1869	0.0878282	0.120193	0.134922	0.130478	0.681475	0.225939	0.537078			1869	0	0	0.0157846	0	0.0849352	0	0.0879938
1868	0.0613236	0.112118	0.138226	0.128783	0.622041	0.227051	0.516164			1868	0	0	0.0480833	0	0.0777551	0.00665368	0.087609
1867	0.0348194	0.104044	0.141529	0.12827	0.554054	0.228393	0.495249	0.245172	0.185566	1867	0	0	0.0803854	0.000733523	0.0692567	0.0162476	0.0872243	0.0380834	0.0443416
1866	0.00990983	0.0959695	0.144833	0.13889	0.486067	0.229735	0.474335			1866	0	0	0.112687	0.00837933	0.0607583	0.0258415	0.0868396
1865	0.0448938	0.0897369	0.148136	0.152257	0.418079	0.231077	0.45342			1865	0	0.00105411	0.144989	0.0177303	0.0522599	0.0354354	0.0864549
1864	0.110311	0.109923	0.151439	0.165624	0.350092	0.232419	0.432506			1864	0	0.0172279	0.177292	0.0270813	0.0437615	0.0450293	0.0860702
1863	0.175728	0.138739	0.154743	0.17899	0.282105	0.23376	0.420977			1863	0	0.0383405	0.209594	0.0364324	0.0352631	0.0546232	0.0779496
1862	0.238125	0.167555	0.15836	0.192357	0.214118	0.235102	0.41065			1862	0	0.0594532	0.239108	0.0457834	0.0267647	0.0642171	0.0688389
1861	0.270349	0.196371	0.162963	0.205724	0.146131	0.236444	0.400323			1861	0	0.0805658	0.259862	0.0551344	0.0182663	0.0738111	0.0597282
1860	0.294801	0.225187	0.167638	0.21909	0.0781435	0.238545	0.389996	0.233314	0.0898376	1860	0	0.101678	0.279979	0.0644854	0.00976793	0.0747138	0.0506174	0.0807312	0.0895132
1859	0.319252	0.254003	0.172313	0.232457	0.0101563	0.241563	0.379669			1859	0	0.122791	0.300096	0.0738364	0.00126953	0.0651199	0.0415067
1858	0.328624	0.276226	0.176988	0.240034	0.054353	0.244581	0.369342			1858	0	0.132955	0.320213	0.0778636	0.0135883	0.055526	0.032396
1857	0.271743	0.287843	0.181663	0.233675	0.118252	0.247598	0.359015			1857	0	0.125505	0.34033	0.069076	0.0295629	0.0459321	0.0232853
1856	0.207065	0.299318	0.186337	0.226702	0.18215	0.250616	0.348688			1856	0	0.117819	0.360447	0.059725	0.0455375	0.0363382	0.0141745
1855	0.142387	0.310793	0.196433	0.21973	0.246049	0.253634	0.338361			1855	0	0.110133	0.378862	0.050374	0.0615121	0.0267443	0.00506381
1854	0.107881	0.322267	0.266267	0.212758	0.309947	0.256652	0.32446			1854	0.0250832	0.102447	0.378513	0.0410229	0.0774868	0.0171504	0
1853	0.140118	0.333742	0.352595	0.205786	0.373846	0.25967	0.306088	0.285703	0.107713	1853	0.114849	0.0947607	0.372985	0.0316719	0.0934614	0.00755646	0	0.110335	0.127751
1852	0.174772	0.3429	0.438923	0.198813	0.437744	0.261474	0.287716			1852	0.204616	0.0910828	0.367456	0.0223209	0.109436	0.00463586	0
1851	0.209425	0.333134	0.525251	0.191841	0.501643	0.258781	0.269343			1851	0.294382	0.120144	0.361928	0.0129699	0.125411	0.0264651	0
1850	0.198965	0.319196	0.611579	0.184986	0.565541	0.256087	0.250971			1850	0.335479	0.156423	0.356399	0.0038862	0.141385	0.0482943	0
1849	0.139146	0.305257	0.697906	0.189183	0.62944	0.253393	0.232598			1849	0.323245	0.192702	0.350871	0.0199344	0.15736	0.0701236	0
1848	0.0793015	0.291319	0.783978	0.200622	0.646401	0.250699	0.214226			1848	0.31101	0.228981	0.34526	0.0524543	0.158971	0.0919528	0
1847	0.0209859	0.27738	0.767149	0.212061	0.65003	0.248005	0.195854			1847	0.298776	0.26526	0.306652	0.0849741	0.156502	0.113782	0
1846	0.027084	0.263442	0.666242	0.2235	0.653659	0.245311	0.176841	0.325757	0.214674	1846	0.242475	0.301539	0.241081	0.117494	0.154033	0.135611	0	0.156503	0.106335
1845	0.0672166	0.263979	0.565335	0.234939	0.657289	0.242617	0.154955			1845	0.164943	0.30991	0.17551	0.150014	0.151563	0.157441	0
1844	0.107349	0.279998	0.464428	0.246378	0.660918	0.239924	0.133068			1844	0.0874108	0.288434	0.109939	0.182534	0.149094	0.17927	0
1843	0.145875	0.296021	0.363521	0.257817	0.664547	0.263703	0.111181			1843	0.00987881	0.266949	0.0443676	0.215054	0.146625	0.158672	0
1842	0.167418	0.312044	0.292277	0.269256	0.668176	0.288252	0.0892949			1842	0	0.245465	0.0181311	0.247573	0.144156	0.136843	0
1841	0.184406	0.328067	0.277518	0.279588	0.671806	0.3128	0.0674083			1841	0	0.223981	0.0667928	0.274441	0.141687	0.115014	0
1840	0.201394	0.34409	0.264123	0.282452	0.675435	0.337349	0.0455217			1840	0	0.202496	0.117265	0.263202	0.139218	0.0931845	0
1839	0.213854	0.360113	0.250729	0.283924	0.679064	0.361897	0.0236351	0.306476	0.182023	1839	0.00650456	0.181012	0.167737	0.244858	0.136749	0.0713553	0	0.126365	0.0965573
1838	0.205566	0.376137	0.237335	0.285396	0.666384	0.386446	0.00174848			1838	0.0990277	0.159528	0.218209	0.226515	0.141048	0.049526	0
1837	0.194707	0.391776	0.22394	0.286868	0.646945	0.410994	0.00907997			1837	0.191551	0.138301	0.268681	0.208171	0.148151	0.0276968	0
1836	0.183848	0.397353	0.210575	0.28834	0.627505	0.435543	0.0189483			1836	0.284074	0.123824	0.31899	0.189827	0.155255	0.00586753	0
1835	0.203531	0.39848	0.205263	0.289811	0.608065	0.443847	0.0288166			1835	0.327001	0.112333	0.324472	0.171483	0.162359	0.00584834	0
1834	0.293443	0.399607	0.206258	0.291276	0.588626	0.446181	0.038685			1834	0.234478	0.100843	0.294853	0.153114	0.169462	0.0138465	0
1833	0.386141	0.400735	0.207253	0.291949	0.569186	0.448514	0.0485533			1833	0.141955	0.0893521	0.265233	0.132098	0.176566	0.0218447	0
1832	0.478839	0.401862	0.208248	0.292092	0.549746	0.450847	0.0584216	0.33058	0.156987	1832	0.0494314	0.0778614	0.235613	0.10931	0.183669	0.0298429	0	0.108981	0.0926363
1831	0.485809	0.399259	0.209243	0.292235	0.530307	0.45318	0.06829			1831	0.0111361	0.0681041	0.205993	0.086522	0.190773	0.0378411	0
1830	0.394778	0.379419	0.210238	0.292378	0.510867	0.455513	0.0781583			1830	0.0350467	0.0663565	0.176373	0.063734	0.197877	0.0458393	0
1829	0.30364	0.357422	0.213588	0.292522	0.491427	0.457847	0.0880266			1829	0.0589574	0.0656117	0.14727	0.0409459	0.20498	0.0538375	0
1828	0.216962	0.335425	0.253162	0.292665	0.473253	0.46018	0.0884652			1828	0.082868	0.0648668	0.126113	0.0181579	0.199348	0.0618357	0.016405
1827	0.342856	0.313427	0.305061	0.290042	0.455806	0.453925	0.0785969			1827	0.0750512	0.064122	0.10766	0.00100382	0.186399	0.0653232	0.0507409
1826	0.585564	0.29143	0.356959	0.279491	0.438359	0.438754	0.0687285			1826	0.0511406	0.0633771	0.0892074	0	0.17345	0.0641277	0.0850768
1825	0.828272	0.269433	0.408858	0.268447	0.420911	0.423582	0.0588602	0.363311	0.217413	1825	0.02723	0.0626322	0.0707545	0	0.160501	0.0629322	0.119413	0.0727291	0.0597659
1824	1.04528	0.249615	0.460757	0.257403	0.403464	0.408411	0.0489919			1824	0.00331934	0.0609094	0.0523016	0	0.147552	0.0617366	0.153749
1823	0.974395	0.242566	0.512656	0.246359	0.386017	0.39324	0.0391235			1823	0	0.0534574	0.0338487	0	0.134603	0.0605411	0.188085
1822	0.823116	0.237595	0.564554	0.235315	0.368569	0.378068	0.0292552			1822	0	0.0450732	0.0153958	0	0.121654	0.0593456	0.22242
1821	0.671837	0.232624	0.593021	0.224271	0.351122	0.362897	0.0193869			1821	0	0.0366891	0.00103128	0	0.108705	0.0581501	0.256756
1820	0.54398	0.227652	0.54507	0.213227	0.333675	0.347726	0.00951852			1820	0	0.0283049	0	0	0.0957556	0.0569545	0.291092
1819	0.528079	0.222681	0.491209	0.202183	0.316228	0.330152	0.000807011			1819	0	0.0199208	0	0	0.0828066	0.054357	0.322994
1818	0.526768	0.21771	0.437348	0.192161	0.302158	0.305372	0.0235731	0.290445	0.15991	1818	0	0.0115366	0	0	0.0764405	0.0475543	0.288658	0.0576422	0.090277
1817	0.525457	0.213105	0.383487	0.183508	0.290708	0.280592	0.0463391			1817	0	0.0032169	0	0	0.075177	0.0407516	0.254322
1816	0.492625	0.237515	0.329626	0.174863	0.279257	0.255813	0.0691052			1816	0	0	0	0	0.0739136	0.033949	0.219986
1815	0.38445	0.280218	0.275765	0.166217	0.267807	0.231033	0.0918712			1815	0	0	0	0	0.0726501	0.0271463	0.18565
1814	0.273013	0.32292	0.221904	0.157571	0.256356	0.206253	0.114637			1814	0	0	0	0	0.0713867	0.0203436	0.151314
1813	0.161576	0.365622	0.180623	0.148926	0.244906	0.181473	0.137403			1813	0	0	0.00157558	0	0.0701232	0.0135409	0.116978
1812	0.0888165	0.408324	0.186612	0.14028	0.233455	0.156694	0.160169			1812	0	0	0.00907154	0	0.0688598	0.00673828	0.0826426
1811	0.0622258	0.451026	0.197123	0.131635	0.222004	0.132072	0.182935	0.20805	0.117748	1811	0	0	0.0171338	0	0.0675963	0	0.0483066	0.0220928	0.0349591
1810	0.0357236	0.493728	0.207634	0.133685	0.210554	0.123968	0.205701			1810	0	0	0.0251961	0.00169952	0.0663328	0	0.0139707
1809	0.00980402	0.528782	0.218145	0.176977	0.199103	0.115865	0.22151			1809	0	0	0.0332584	0.00995155	0.0650694	0	0
1808	0.0155824	0.544558	0.228656	0.224357	0.233236	0.107762	0.232545			1808	0	0	0.0413207	0.0188533	0.0612829	0	0
1807	0.03948	0.5594	0.239167	0.271738	0.314525	0.0996581	0.243581			1807	0	0	0.049383	0.0277551	0.0548861	0	0
1806	0.0633775	0.574242	0.249678	0.319118	0.395815	0.0915546	0.254616			1806	0	0	0.0574453	0.0366568	0.0484894	0	0
1805	0.0936796	0.589084	0.26035	0.366499	0.477105	0.0834511	0.265652			1805	0	0	0.0627514	0.0455586	0.0420926	0	0
1804	0.200145	0.603926	0.27172	0.413879	0.558395	0.0753477	0.276687	0.351341	0.195568	1804	0.0259174	0	0.0560797	0.0544603	0.0356959	0	0	0.0264616	0.0289648
1803	0.328744	0.618768	0.28317	0.46126	0.639684	0.0672442	0.287723			1803	0.0564167	0	0.0480174	0.0633621	0.0292991	0	0
1802	0.457343	0.630629	0.294621	0.504464	0.720974	0.116571	0.298758			1802	0.086916	0	0.0399552	0.0713921	0.0229024	0.0156271	0
1801	0.557209	0.608709	0.306072	0.486696	0.802264	0.183161	0.309793			1801	0.114519	0	0.0318929	0.0666923	0.0165056	0.0359515	0
1800	0.513723	0.577284	0.317523	0.448801	0.883554	0.249751	0.317573			1800	0.0840192	0	0.0238306	0.0577905	0.0101089	0.056276	0.00262894
1799	0.450609	0.545859	0.328973	0.410906	0.964843	0.316341	0.307019			1799	0.0535199	0	0.0157683	0.0488888	0.0037121	0.0766004	0.0200641
1798	0.387496	0.514434	0.340424	0.37301	1.00578	0.382931	0.296464			1798	0.0230207	0	0.00770598	0.039987	0	0.0969248	0.0374992
1797	0.325248	0.483009	0.362892	0.335115	0.990926	0.449521	0.28591	0.466337	0.23191	1797	0	0	0.000837504	0.0310853	0	0.117249	0.0549343	0.0333046	0.0448104
1796	0.265152	0.451584	0.44102	0.29722	0.97607	0.516111	0.275355			1796	0	0	0	0.0221835	0	0.137574	0.0723695
1795	0.205157	0.420159	0.526877	0.259325	0.961214	0.582701	0.2648			1795	0	0	0	0.0132817	0	0.157898	0.0898046
1794	0.145162	0.469578	0.612735	0.221432	0.946357	0.592334	0.254246			1794	0	0.00799539	0	0.00438026	0	0.156747	0.10724
1793	0.138696	0.607497	0.698592	0.220076	0.931501	0.551112	0.243691			1793	0	0.0247435	0	0	0	0.136423	0.124675
1792	0.198916	0.74546	0.784449	0.254119	0.916645	0.509891	0.233136			1792	0	0.041496	0	0	0	0.116099	0.14211
1791	0.259332	0.883424	0.870306	0.288161	0.901789	0.468669	0.222582			1791	0	0.0582486	0	0	0	0.0957742	0.159545
1790	0.319347	1.02139	0.956163	0.322204	0.886933	0.427447	0.272853	0.591065	0.324567	1790	0	0.0750011	0	0	0	0.0754498	0.152276	0.0403978	0.0547571
1789	0.354201	1.15935	1.02078	0.356246	0.872077	0.386226	0.348157			1789	0	0.0917536	0	0	0	0.0551254	0.134841
1788	0.37409	1.29732	0.95985	0.390289	0.846836	0.345004	0.42346			1788	0	0.108506	0	0	0	0.034801	0.117406
1787	0.393979	1.39263	0.8783	0.424331	0.802126	0.303782	0.498764			1787	0	0.120771	0	0	0	0.0144766	0.0999709
1786	0.409561	1.30939	0.79675	0.458373	0.757415	0.274988	0.574067			1786	0	0.114248	0	0	0	0	0.0825358
1785	0.370693	1.20639	0.7152	0.485747	0.712705	0.276959	0.649371			1785	0	0.105646	0	0	0	0	0.0651007
1784	0.31536	1.10339	0.63365	0.493988	0.667995	0.278929	0.724674			1784	0	0.0970435	0	0	0	0	0.0476655
1783	0.260028	1.00039	0.552099	0.50104	0.623285	0.2809	0.799978	0.583032	0.2611	1783	0	0.0884413	0	0	0	0	0.0302304	0.0181955	0.0341061
1782	0.227937	0.897392	0.470549	0.508091	0.578575	0.28287	0.875281			1782	0	0.0798391	0	0	0	0	0.0127953
1781	0.31695	0.794393	0.39986	0.515142	0.533865	0.284841	0.925081			1781	0	0.0712369	0	0	0	0	0.005932
1780	0.423369	0.693399	0.404965	0.522194	0.489155	0.286812	0.904548			1780	0	0.0626449	0	0	0	0	0.0282227
1779	0.529788	0.651933	0.424656	0.529245	0.444444	0.288782	0.884015			1779	0	0.0543551	0	0	0	0	0.0505134
1778	0.613104	0.638173	0.444347	0.536296	0.420355	0.291788	0.863482			1778	0	0.0462059	0	0	0	0	0.0728041
1777	0.636753	0.624414	0.464037	0.541303	0.450346	0.315705	0.842949			1777	0	0.0380567	0	0	0	0	0.0950948
1776	0.657361	0.610654	0.483728	0.527224	0.480337	0.339622	0.822416	0.555405	0.146526	1776	0	0.0299075	0	0	0	0	0.117385	0.0210419	0.0449058
1775	0.677969	0.596894	0.503419	0.508467	0.510327	0.363539	0.801883			1775	0	0.0217583	0	0	0	0	0.139676
1774	0.664007	0.583134	0.52311	0.489711	0.540318	0.387456	0.781351			1774	0	0.0136091	0	0	0	0	0.161967
1773	0.605123	0.569375	0.538073	0.470955	0.570309	0.411373	0.760818			1773	0	0.00545995	0	0	0	0	0.184258
1772	0.546053	0.55991	0.513666	0.452198	0.600299	0.43529	0.740285			1772	0	0.00271742	0	0	0	0	0.206548
1771	0.487011	0.55844	0.480441	0.433442	0.63029	0.459207	0.717962			1771	0	0.0100379	0	0	0	0	0.196336
1770	0.430102	0.55715	0.447217	0.414686	0.66028	0.483124	0.695256			1770	0	0.0175852	0	0	0	0	0.179171
1769	0.374512	0.555861	0.413993	0.395992	0.690271	0.480243	0.672551	0.512027	0.128622	1769	0	0.0251325	0	3.63469e-05	0	0.00463997	0.162007	0.0284957	0.0571563
1768	0.318921	0.554571	0.380769	0.385663	0.717092	0.470935	0.649845			1768	0	0.0326798	0	0.00498251	0	0.0103928	0.144842
1767	0.269827	0.553281	0.347545	0.381223	0.731559	0.461627	0.627139			1767	0	0.0402271	0	0.0133845	0	0.0161455	0.127677
1766	0.308234	0.55148	0.31432	0.376783	0.746027	0.452319	0.604433			1766	0	0.0475494	0	0.0217865	0	0.0218983	0.110513
1765	0.374165	0.530432	0.296814	0.372343	0.760494	0.443012	0.581728			1765	0	0.0464007	0.00263136	0.0301885	0	0.0276511	0.093348
1764	0.440097	0.499594	0.308504	0.367903	0.774962	0.433704	0.559022			1764	0	0.0409437	0.0101506	0.0385904	0	0.0334039	0.0761833
1763	0.495776	0.468756	0.320848	0.363462	0.789429	0.424396	0.536316			1763	0	0.0354868	0.0177794	0.0469924	0	0.0391567	0.0590186
1762	0.495634	0.437918	0.333192	0.359028	0.803897	0.415088	0.541701	0.487795	0.151248	1762	0	0.0300298	0.0254081	0.0553926	0	0.0449094	0.0524266	0.0287387	0.0236648
1761	0.487078	0.40708	0.345536	0.385059	0.818365	0.40578	0.563002			1761	0	0.0245728	0.0330369	0.0543479	0	0.0506622	0.0518252
1760	0.478521	0.376243	0.35788	0.439907	0.832832	0.396205	0.584303			1760	0	0.0191158	0.0406656	0.044369	0	0.0453588	0.0512239
1759	0.446024	0.345405	0.370224	0.494755	0.8473	0.386628	0.605605			1759	0	0.0136588	0.0482944	0.0343901	0	0.0399581	0.0506225
1758	0.349248	0.314567	0.380142	0.549604	0.837932	0.37705	0.626906			1758	0	0.00820184	0.0520969	0.0244113	0	0.0345574	0.0500212
1757	0.248937	0.283729	0.38342	0.604452	0.778758	0.367473	0.648207			1757	0	0.00274486	0.0454232	0.0144324	0	0.0291567	0.0494199
1756	0.148625	0.270119	0.386318	0.659183	0.719584	0.357895	0.669508			1756	0	2.45564e-08	0.0381512	0.0044679	0	0.023756	0.0488185
1755	0.106027	0.273944	0.389217	0.669049	0.660411	0.348318	0.69081	0.451913	0.189684	1755	0	0	0.0308792	0	0	0.0183553	0.0482172	0.014733	0.018612
1754	0.14162	0.277769	0.392115	0.642446	0.601237	0.33874	0.712111			1754	0	0	0.0236072	0	0	0.0129546	0.0476158
1753	0.177649	0.281594	0.395014	0.615843	0.542063	0.329163	0.674839			1753	0	0	0.0163352	0	0	0.00755395	0.0424939
1752	0.21392	0.285418	0.397912	0.58924	0.48289	0.319585	0.633148			1752	0	0	0.00906325	0	0	0.00215326	0.037031
1751	0.271289	0.289243	0.399944	0.562637	0.423716	0.366707	0.591458			1751	0	0	0.00202525	0	0	0	0.031568
1750	0.342252	0.293068	0.383405	0.536034	0.364543	0.451423	0.549768			1750	0	0	0	0	0	0	0.0261051
1749	0.413214	0.318561	0.359364	0.509431	0.305369	0.53614	0.508078			1749	0	0.00689473	0	0	0	0	0.0206422
1748	0.48215	0.422699	0.335323	0.482828	0.2727	0.620857	0.466387	0.447029	0.14769	1748	0	0.0388146	0	0	0	0	0.0151792	0.00973123	0.0274569
1747	0.521942	0.533996	0.311281	0.456225	0.265816	0.705574	0.424697			1747	0	0.0730126	0	0	0	0	0.0097163
1746	0.5522	0.645292	0.28724	0.42951	0.258932	0.790291	0.383007			1746	0	0.10721	0	0	0	0	0.00425337
1745	0.582457	0.756589	0.263199	0.401529	0.252048	0.875007	0.349005			1745	0	0.141408	0	0	0	0	0
1744	0.594822	0.867886	0.239157	0.373192	0.245164	0.959724	0.342039			1744	0	0.175606	0	0	0	0	0
1743	0.505336	0.953074	0.215116	0.344855	0.238281	1.04444	0.335073			1743	0	0.201324	0	0	0	0	0
1742	0.39976	0.880345	0.196986	0.316518	0.231397	1.106	0.328107			1742	0	0.175749	0	0	0	0.00464842	0
1741	0.294183	0.781087	0.205602	0.288181	0.224513	1.08115	0.32114	0.461565	0.302993	1741	0	0.141556	0	0	0	0.0266458	0	0.0236864	0.052019
1740	0.231243	0.681828	0.217482	0.259844	0.217629	1.05629	0.314174			1740	0	0.107364	0	0	0	0.0486432	0
1739	0.287306	0.582569	0.229361	0.231507	0.210745	1.03144	0.307208			1739	0	0.0731716	0	0	0	0.0706405	0
1738	0.350415	0.48331	0.241241	0.20317	0.259971	1.00658	0.300242			1738	0	0.0389793	0	0	0.00366795	0.0926379	0
1737	0.413524	0.389358	0.25312	0.174833	0.334396	0.981723	0.293276			1737	0	0.00700259	0	0	0.00898325	0.114635	0
1736	0.476231	0.355223	0.265	0.146498	0.408821	0.956867	0.300166			1736	0	0	0	1.01911e-07	0.0142986	0.136633	0.00911946
1735	0.538372	0.33786	0.276879	0.149906	0.483245	0.932011	0.320213			1735	0	0	0	0.00265332	0.0196139	0.15863	0.0268975
1734	0.600508	0.320496	0.288759	0.184279	0.55767	0.907155	0.340259	0.458806	0.237409	1734	0	0	0	0.0078946	0.0249292	0.180627	0.0446755	0.0370215	0.0577444
1733	0.662303	0.303133	0.310135	0.218652	0.632095	0.882299	0.360306			1733	0	0	0.00928675	0.0131359	0.0302445	0.202625	0.0624536
1732	0.688157	0.28577	0.345658	0.253025	0.70652	0.847262	0.380352			1732	0	0	0.0324068	0.0183772	0.0355598	0.188488	0.0802316
1731	0.689899	0.269189	0.381315	0.287398	0.780945	0.810009	0.400399			1731	0	0	0.0556581	0.0236184	0.0408751	0.16649	0.0980096
1730	0.691641	0.273968	0.416972	0.321771	0.85537	0.772757	0.420445			1730	0	0	0.0789094	0.0288597	0.0461904	0.144493	0.115788
1729	0.699281	0.288357	0.452629	0.356144	0.929795	0.735505	0.440492			1729	0	0	0.102161	0.034101	0.0515057	0.122496	0.133566
1728	0.797659	0.302745	0.488286	0.390517	0.896134	0.698253	0.460539			1728	0	0	0.125412	0.0393423	0.0475375	0.100498	0.151344
1727	0.926908	0.317134	0.523942	0.42489	0.846787	0.661	0.460078	0.583485	0.216925	1727	0	0	0.148663	0.0445836	0.0422222	0.0785008	0.140517	0.0610608	0.0582043
1726	1.05616	0.331523	0.559599	0.459263	0.797441	0.623748	0.454635			1726	0	0	0.171915	0.0498248	0.0369069	0.0565034	0.122738
1725	1.13676	0.346105	0.594315	0.487786	0.748095	0.586496	0.449192			1725	0	0	0.194103	0.0528309	0.0315916	0.0345061	0.10496
1724	0.927674	0.392342	0.601518	0.496373	0.698748	0.549244	0.443749			1724	0	0	0.185223	0.0482206	0.0262763	0.0125087	0.0871824
1723	0.67066	0.461597	0.595995	0.503308	0.649402	0.526168	0.438305			1723	0	0	0.161972	0.0429794	0.020961	0	0.0694044
1722	0.413647	0.530853	0.590471	0.510244	0.600056	0.521781	0.432862			1722	0	0	0.138721	0.0377381	0.0156457	0	0.0516263
1721	0.26775	0.600108	0.584948	0.517179	0.550709	0.517395	0.427419			1721	0	0	0.115469	0.0324968	0.0103304	0	0.0338483
1720	0.44433	0.669364	0.579424	0.524115	0.501363	0.513008	0.421976	0.539743	0.109924	1720	0	0	0.092218	0.0272555	0.00501512	0	0.0160703	0.0218094	0.0373824
1719	0.6414	0.738619	0.573901	0.53105	0.45503	0.508622	0.417022			1719	0	0	0.0689667	0.0220142	0	0	0.000275892
1718	0.838471	0.72596	0.568377	0.537986	0.459038	0.504235	0.416674			1718	0	0	0.0457154	0.016773	0	0	0.00314798
1717	0.867194	0.612417	0.562854	0.544921	0.463045	0.499848	0.416327			1717	0	0	0.0224641	0.0115317	0	0	0.00602006
1716	0.648291	0.498606	0.556047	0.551857	0.467053	0.495462	0.415979			1716	0	0	0.00252616	0.00629039	0	0	0.00889214
1715	0.427183	0.384796	0.542493	0.556001	0.47106	0.483386	0.415631			1715	0	0	0	0.00170876	0	0	0.0117642
1714	0.207417	0.270985	0.527961	0.516067	0.475068	0.443259	0.415283			1714	0	0	0	0.00754532	0	0	0.0146363
1713	0.161875	0.157175	0.513429	0.460915	0.479076	0.403131	0.414936	0.414613	0.112926	1713	0.0174149	0	0	0.0169789	0	0	0.0175084	0.0128208	0.0227817
1712	0.238084	0.129972	0.498897	0.405763	0.483083	0.363004	0.414588			1712	0.0466829	0.0094011	0	0.0264125	0	0	0.0203805
1711	0.314279	0.276587	0.484364	0.35061	0.487091	0.322876	0.41424			1711	0.0759509	0.0376698	0	0.0358461	0	0	0.0232526
1710	0.390154	0.428093	0.469832	0.295458	0.491098	0.283647	0.413892			1710	0.109482	0.0664694	0	0.0452796	0	0	0.0261246
										1709	0.144485	0.094909	0	0.0546697	0	0	0.0289967
										1708	0.179488	0.0952684	0	0.0632229	0	0	0.0318688
										1707	0.179465	0.0779877	0.00682238	0.0714552	0	0	0.0347409
										1706	0.175184	0.060707	0.0219655	0.0796874	0	0	0.037613	0.0519246	0.0558842
										1705	0.170902	0.0434264	0.0371287	0.0879196	0	0	0.0404851
										1704	0.163081	0.0261457	0.0522918	0.0961519	0	0	0.0433572
										1703	0.119159	0.00886499	0.067455	0.104384	0	0	0.0450167
										1702	0.0752368	1.46022e-06	0.0826181	0.112616	0	0	0.0409908
										1701	0.0313149	0	0.0977813	0.120125	0.000927636	0	0.0369648
										1700	0	0	0.112944	0.117287	0.00483178	0	0.0329389

## Sheet: Fig5a
Fig.5a	Anchovy	Anchovy		Anchovy	Anchovy
year	DNA concentration (copies g-1 dry sediment)	error (1SD)	year	Fish scale conc. (no. g-1 dry sediment)	error (1SD)
	7 year mean			7 year mean
2000	2174.94	1874.51	2000	0.297022	0.223817
1993	1387.59	1139.09	1993	0.399172	0.397579
1986	707.408	673.612	1986	0.549885	0.446797
1979	347.894	256.344	1979	0.565387	0.342011
1972	1044.08	792.638	1972	0.671701	0.223705
1965	1576.99	1087.54	1965	0.625064	0.345115
1958	1407.81	1188.72	1958	0.603744	0.255954
1951	908.039	620.617	1951	0.743738	0.272224
1944	742.129	315.19	1944	1.03241	0.431729
1937	774.814	478.087	1937	1.15786	0.837928
1930	808.183	409.265	1930	0.718588	0.524647
1923	894.528	357.304	1923	0.451227	0.227276
1916	920.898	395.587	1916	0.358063	0.139263
1909	893.504	512.489	1909	0.403077	0.198219
1902	842.515	567.176	1902	0.474887	0.199936
1895	825.723	554.353	1895	0.561036	0.281632
1888	690.879	403.127	1888	0.461826	0.205118
1881	513.936	230.319	1881	0.282421	0.177516
1874	568.051	258.117	1874	0.271183	0.182388
1867	632.639	364.501	1867	0.245172	0.185566
1860	635.854	343.473	1860	0.233314	0.0898376
1853	636.041	324.619	1853	0.285703	0.107713
1846	511.939	259.409	1846	0.325757	0.214674
1839	424.776	291.782	1839	0.306476	0.182023
1832	474.24	399.797	1832	0.33058	0.156987
1825	505.768	444.166	1825	0.363311	0.217413
1818	503.062	498.485	1818	0.290445	0.15991
1811	573.659	549.212	1811	0.20805	0.117748
1804	676.541	480.191	1804	0.351341	0.195568
1797	639.394	413.021	1797	0.466337	0.23191
1790	533.982	309.455	1790	0.591065	0.324567
1783	627.57	369.367	1783	0.583032	0.2611
1776	842.925	559.648	1776	0.555405	0.146526
1769	1049.16	747.328	1769	0.512027	0.128622
1762	1233.8	1035.14	1762	0.487795	0.151248
1755	1052.1	904.526	1755	0.451913	0.189684
1748	668.599	500.041	1748	0.447029	0.14769
1741	550.964	295.521	1741	0.461565	0.302993
1734	637.707	340.827	1734	0.458806	0.237409
1727	605.595	332.193	1727	0.583485	0.216925
1720	453.106	225.191	1720	0.539743	0.109924
1713	344.728	166.822	1713	0.414613	0.112926

## Sheet: Fig5b
Fig.5b	sardine	sardine		sardine	sardine
year	DNA concentration (copies g-1 dry sediment)	error (1SD)	year	Fish scale conc. (no. g-1 dry sediment)	error (1SD)
	7 year mean			7 year mean
2000	0.15567	0.519032	2000	0.0310406	0.0511359
1993	2.88394	4.49689	1993	0.0609846	0.0603348
1986	10.1692	11.3811	1986	0.0736308	0.0742734
1979	20.0779	21.9575	1979	0.262931	0.398086
1972	14.4324	21.0352	1972	0.244232	0.517612
1965	2.04142	4.24737	1965	0.01877	0.0486308
1958	0.00126825	0.00671093	1958	0.000533979	0.00262005
1951	0	0	1951	0.00876001	0.0204543
1944	0.413684	0.906802	1944	0.052524	0.0573036
1937	1.5164	2.34187	1937	0.109081	0.134542
1930	1.86109	2.09391	1930	0.0736107	0.0843596
1923	1.09539	1.42256	1923	0.10874	0.16367
1916	1.02999	1.37165	1916	0.100463	0.125
1909	1.69855	3.03468	1909	0.0339892	0.0495645
1902	1.45622	2.63053	1902	0.0424697	0.0342105
1895	0.5093	1.01425	1895	0.0313364	0.0336523
1888	0.72219	1.39385	1888	0.0112265	0.0231707
1881	1.48389	2.63164	1881	0.0370346	0.0537417
1874	0.821915	1.54703	1874	0.036372	0.0423992
1867	1.96467	4.97258	1867	0.0380834	0.0443416
1860	20.0641	26.7438	1860	0.0807312	0.0895132
1853	38.4014	42.4209	1853	0.110335	0.127751
1846	37.0416	30.9511	1846	0.156503	0.106335
1839	30.4827	30.2318	1839	0.126365	0.0965573
1832	14.3035	14.0361	1832	0.108981	0.0926363
1825	2.65472	2.31265	1825	0.0727291	0.0597659
1818	1.83836	2.55829	1818	0.0576422	0.090277
1811	1.52263	2.75757	1811	0.0220928	0.0349591
1804	0.446378	0.999733	1804	0.0264616	0.0289648
1797	0	0	1797	0.0333046	0.0448104
1790	0	0	1790	0.0403978	0.0547571
1783	0	0	1783	0.0181955	0.0341061
1776	0	0	1776	0.0210419	0.0449058
1769	0	0	1769	0.0284957	0.0571563
1762	0.00541212	0.0131804	1762	0.0287387	0.0236648
1755	0.0224743	0.0409219	1755	0.014733	0.018612
1748	0.0331019	0.0586822	1748	0.00973123	0.0274569
1741	0.017913	0.0332283	1741	0.0236864	0.052019
1734	0.00232818	0.00719063	1734	0.0370215	0.0577444
1727	0	0	1727	0.0610608	0.0582043
1720	0.0200628	0.105152	1720	0.0218094	0.0373824
1713	1.05723	2.08603	1713	0.0128208	0.0227817

## Sheet: Fig.6a
Fig.6a	Anchovy	Anchovy		Anchovy
year	DNA concentration (copies g-1 dry sediment)	error (1SD)	year	Catch in Japan (million ton)
	7 year mean			7 year mean
2000	2174.94	0.223817	2000	0.406889
1993	1387.59	0.397579	1993	0.274458
1986	707.408	0.446797	1986	0.194089
1979	347.894	0.342011	1979	0.17959
1972	1044.08	0.223705	1972	0.332965
1965	1576.99	0.345115	1965	0.357491
1958	1407.81	0.255954	1958	0.379723
1951	908.039	0.272224	1951	0.21907
1944	742.129	0.431729	1944	0.107001
1937	774.814	0.837928	1937	0.0769791
1930	808.183	0.524647	1930	0.0777352
1923	894.528	0.227276	1923	0.0926485
1916	920.898	0.139263	1916	0.101643
1909	893.504	0.198219	1909	0.0535429

## Sheet: Fig.6b
Fig.6b	sardine	sardine		sardine
year	DNA concentration (copies g-1 dry sediment)	error (1SD)	year	Catch in Japan (million ton)
	7 year mean			7 year mean
2014	2817.35	3522.2	2014	0.273892
2007	1179.91	1467.38	2007	0.0531144
2000	2174.94	1874.51	2000	0.176105
1993	1387.59	1139.09	1993	1.82797
1986	707.408	673.612	1986	4.13559
1979	347.894	256.344	1979	2.07385
1972	1044.08	792.638	1972	0.189605
1965	1576.99	1087.54	1965	0.0348521
1958	1407.81	1188.72	1958	0.155895
1951	908.039	620.617	1951	0.333042
1944	742.129	315.19	1944	0.415714
1937	774.814	478.087	1937	1.16857
1930	808.183	409.265	1930	0.854286
1923	894.528	357.304	1923	0.385714
1916	920.898	395.587	1916	0.247143
1909	893.504	512.489	1909	0.127143

## Sheet: Fig.6c
Fig.6c	Jack mackerel	Jack mackerel		Jack mackerel
year	DNA concentration (copies g-1 dry sediment)	error (1SD)	year	Catch in Japan (million ton)
	7 year mean			7 year mean
2014	29.1017	93.7865	2014	0.145758
2007	25.8096	50.8861	2007	0.182919
2000	9.39289	18.1541	2000	0.249131
1993	14.3405	22.9587	1993	0.278553
1986	19.7595	23.4287	1986	0.160009
1979	10.5158	16.3453	1979	0.0823246
1972	35.1659	41.6079	1972	0.200034
1965	31.7212	31.226	1965	0.440958

[truncated: 12 more sheets: Fig.6d, S.Fig7, S.Fig8, S.Fig9, Table1, Table2 fish scale, bone, Table2 size fraction, S.Table2, S.Table3, R code Fig.2, R code Fig.5,6 , R code S.Fig.5,6]
